# Supplementary material for: N,N,N′,N′,N′′-Penta­methyl-N′′-[3-(tri­methyl­aza­nium­yl)prop­yl]guanidinium bis­(tetra­phenyl­borate)
Source: Acta Crystallogr Sect E Struct Rep Online. 2013 Jan 26;69(Pt 2):o292. doi: 10.1107/S1600536813001992 (PMC3569815; doi:10.1107/S1600536813001992)
Supplement: Supplementary file 1 [file e-69-0o292-sup1.cif]

##############################################################################
#                                                                            #
# This CIF contains the data in a paper accepted for publication in          #
# Acta Crystallographica Section E. It conforms to the requirements of       #
# Notes for Authors for Acta Crystallographica Section E, and has been       #
# peer reviewed under the auspices of the IUCr Commission on Journals.       #
#                                                                            #
# Full details of the Crystallographic Information File format               #
# are given in the paper "The Crystallographic Information File (CIF):       #
# a New Standard Archive File for Crystallography" by S. R. Hall, F. H.      #
# Allen and I. D. Brown [Acta Cryst. (1991), A47, 655-685].                  #
#                                                                            #
# The current version of the core CIF dictionary is obtainable from          #
# ftp://ftp.iucr.org/pub/cif_core.dic.                                       #
#                                                                            #
# Software is freely available for graphical display of the structure(s)     #
# in this CIF. For information consult the CIF software page                 #
# http://www.iucr.org/resources/cif/software.                                #
#                                                                            #
# This file may be used for bona fide research purposes within the           #
# scientific community so long as proper attribution is given to the journal # 
# article from which it was obtained.                                        #
#                                                                            #
##############################################################################
data_I
_audit_creation_method     SHELXL97
_chemical_name_systematic
;\
<i>N</i>,<i>N</i>,<i>N</i>',<i>N</i>',<i>N</i>''-Pentamethyl-<i>N</i>''-\
[3-(trimethylazaniumyl)propyl]guanidinium bis(tetraphenylborate)
;
_chemical_name_common     ?
_chemical_formula_moiety     'C12 H30 N4 +, 2C24 H20 B -'
_chemical_formula_sum     'C60 H70 B2 N4'
_chemical_formula_iupac     'C12 H30 N4 +, 2C24 H20 B -'
_chemical_formula_weight     868.82
_chemical_melting_point     502
_symmetry_cell_setting     monoclinic
_symmetry_space_group_name_H-M     'P 21/c'
_symmetry_space_group_name_Hall     '-P 2ybc'
loop_
    _symmetry_equiv_pos_as_xyz
    'x, y, z'
    '-x, y+1/2, -z+1/2'
    '-x, -y, -z'
    'x, -y-1/2, z-1/2'
_cell_length_a     17.7622(4)
_cell_length_b     16.1667(3)
_cell_length_c     17.3787(4)
_cell_angle_alpha     90.00
_cell_angle_beta     98.0450(10)
_cell_angle_gamma     90.00
_cell_volume     4941.29(18)
_cell_formula_units_Z     4
_cell_measurement_reflns_used     11929
_cell_measurement_theta_min     0.41
_cell_measurement_theta_max     28.28
_cell_measurement_temperature     100(2)
_exptl_crystal_description     polyhedral
_exptl_crystal_colour     colorless
_exptl_crystal_size_max     0.27
_exptl_crystal_size_mid     0.25
_exptl_crystal_size_min     0.20
_exptl_crystal_density_diffrn     1.168
_exptl_crystal_density_meas     ?
_exptl_crystal_density_method     'not measured'
_exptl_crystal_F_000     1872
_exptl_absorpt_coefficient_mu     0.067
_exptl_absorpt_correction_type     none
_exptl_absorpt_process_details     ?
_exptl_absorpt_correction_T_min     ?
_exptl_absorpt_correction_T_max     ?
_exptl_special_details     ?
_diffrn_ambient_temperature     100(2)
_diffrn_radiation_type     MoK\a
_diffrn_radiation_wavelength     0.71073
_diffrn_radiation_source     'sealed tube'
_diffrn_radiation_monochromator     graphite
_diffrn_measurement_device_type     'Bruker--Nonius KappaCCD'
_diffrn_measurement_method     '\f scans, and \w scans'
_diffrn_detector_area_resol_mean     ?
_diffrn_reflns_number     22713
_diffrn_reflns_av_R_equivalents     0.0381
_diffrn_reflns_av_sigmaI/netI     0.0500
_diffrn_reflns_theta_min     1.16
_diffrn_reflns_theta_max     28.26
_diffrn_reflns_theta_full     28.26
_diffrn_measured_fraction_theta_max     0.985
_diffrn_measured_fraction_theta_full     0.985
_diffrn_reflns_limit_h_min     -23
_diffrn_reflns_limit_h_max     23
_diffrn_reflns_limit_k_min     -21
_diffrn_reflns_limit_k_max     21
_diffrn_reflns_limit_l_min     -23
_diffrn_reflns_limit_l_max     23
_diffrn_standards_number     0
_diffrn_standards_interval_count     0
_diffrn_standards_interval_time     0
_diffrn_standards_decay_%     ?
_refine_special_details
;
Refinement of <i>F</i>^2^ against ALL reflections. The weighted <i>R</i>-factor
<i>wR</i> and goodness of fit <i>S</i> are based on <i>F</i>^2^, conventional
<i>R</i>-factors <i>R</i> are based on <i>F</i>, with <i>F</i> set to zero for
negative <i>F</i>^2^. The threshold expression of <i>F</i>^2^ >
\s(<i>F</i>^2^) is used only for calculating <i>R</i>-factors(gt) <i>etc</i>.
and is not relevant to the choice of reflections for refinement.
<i>R</i>-factors based on <i>F</i>^2^ are statistically about twice as large
as those based on <i>F</i>, and <i>R</i>- factors based on ALL data will be
even larger.
;
_reflns_number_total     12056
_reflns_number_gt     8821
_reflns_threshold_expression     I>2\s(I)
_refine_ls_structure_factor_coef     Fsqd
_refine_ls_matrix_type     full
_refine_ls_R_factor_all     0.0727
_refine_ls_R_factor_gt     0.0445
_refine_ls_wR_factor_gt     0.0947
_refine_ls_wR_factor_ref     0.1078
_refine_ls_goodness_of_fit_ref     1.018
_refine_ls_restrained_S_all     1.018
_refine_ls_number_reflns     12056
_refine_ls_number_parameters     603
_refine_ls_number_restraints     0
_refine_ls_hydrogen_treatment     constr
_refine_ls_weighting_scheme     calc
_refine_ls_weighting_details
         'calc w=1/[\s^2^(Fo^2^)+(0.0389P)^2^+2.0808P] where P=(Fo^2^+2Fc^2^)/3'
_atom_sites_solution_hydrogens     difmap
_atom_sites_solution_primary     direct
_atom_sites_solution_secondary     difmap
_refine_ls_shift/su_max     0.000
_refine_ls_shift/su_mean     0.000
_refine_diff_density_max     0.305
_refine_diff_density_min     -0.268
_refine_ls_extinction_method     none
loop_
    _atom_type_symbol
    _atom_type_description
    _atom_type_scat_dispersion_real
    _atom_type_scat_dispersion_imag
    _atom_type_scat_source
    C C 0.0033 0.0016 'International Tables Vol C Tables 4.2.6.8 and 6.1.1.4'
    H H 0.0000 0.0000 'International Tables Vol C Tables 4.2.6.8 and 6.1.1.4'
    B B 0.0013 0.0007 'International Tables Vol C Tables 4.2.6.8 and 6.1.1.4'
    N N 0.0061 0.0033 'International Tables Vol C Tables 4.2.6.8 and 6.1.1.4'
_computing_data_collection     'COLLECT (Hooft, 2004)'
_computing_cell_refinement     'SCALEPACK (Otwinowski & Minor, 1997)'
_computing_data_reduction     'SCALEPACK (Otwinowski & Minor, 1997)'
_computing_structure_solution     'SHELXS97 (Sheldrick, 2008)'
_computing_structure_refinement     'SHELXL97 (Sheldrick, 2008)'
_computing_molecular_graphics     'DIAMOND (Brandenburg & Putz, 2005)'
_computing_publication_material     'SHELXL97 (Sheldrick, 2008)'
loop_
    _atom_site_type_symbol
    _atom_site_label
    _atom_site_fract_x
    _atom_site_fract_y
    _atom_site_fract_z
    _atom_site_U_iso_or_equiv
    _atom_site_adp_type
    _atom_site_calc_flag
    _atom_site_refinement_flags
    _atom_site_occupancy
    _atom_site_symmetry_multiplicity
    _atom_site_disorder_assembly
    _atom_site_disorder_group
    N N1 0.72188(6) 0.33127(7) 0.03324(6) 0.0155(2) Uani d . 1 1 . .
    N N2 0.82034(6) 0.28130(7) 0.12425(6) 0.0163(2) Uani d . 1 1 . .
    N N3 0.81518(6) 0.42077(7) 0.09366(6) 0.0152(2) Uani d . 1 1 . .
    N N4 0.73663(6) 0.66166(7) 0.24912(6) 0.0134(2) Uani d . 1 1 . .
    C C1 0.78526(7) 0.34387(8) 0.08336(7) 0.0136(2) Uani d . 1 1 . .
    C C2 0.70205(8) 0.38292(9) -0.03593(8) 0.0205(3) Uani d . 1 1 . .
    H H2A 0.6572 0.4163 -0.0300 0.031 Uiso calc R 1 1 . .
    H H2B 0.6909 0.3475 -0.0819 0.031 Uiso calc R 1 1 . .
    H H2C 0.7448 0.4195 -0.0422 0.031 Uiso calc R 1 1 . .
    C C3 0.66849(8) 0.26374(9) 0.04174(9) 0.0216(3) Uani d . 1 1 . .
    H H3A 0.6774 0.2183 0.0068 0.032 Uiso calc R 1 1 . .
    H H3B 0.6162 0.2839 0.0285 0.032 Uiso calc R 1 1 . .
    H H3C 0.6762 0.2439 0.0956 0.032 Uiso calc R 1 1 . .
    C C4 0.82067(8) 0.19610(9) 0.09563(9) 0.0211(3) Uani d . 1 1 . .
    H H4A 0.7872 0.1620 0.1229 0.032 Uiso calc R 1 1 . .
    H H4B 0.8725 0.1741 0.1051 0.032 Uiso calc R 1 1 . .
    H H4C 0.8025 0.1952 0.0397 0.032 Uiso calc R 1 1 . .
    C C5 0.86344(8) 0.29427(10) 0.20146(8) 0.0231(3) Uani d . 1 1 . .
    H H5A 0.9179 0.2887 0.1986 0.035 Uiso calc R 1 1 . .
    H H5B 0.8482 0.2530 0.2376 0.035 Uiso calc R 1 1 . .
    H H5C 0.8531 0.3498 0.2199 0.035 Uiso calc R 1 1 . .
    C C6 0.89702(7) 0.43361(9) 0.09621(9) 0.0208(3) Uani d . 1 1 . .
    H H6A 0.9211 0.3816 0.0838 0.031 Uiso calc R 1 1 . .
    H H6B 0.9188 0.4518 0.1484 0.031 Uiso calc R 1 1 . .
    H H6C 0.9060 0.4759 0.0582 0.031 Uiso calc R 1 1 . .
    C C7 0.76724(7) 0.49447(8) 0.09672(7) 0.0156(3) Uani d . 1 1 . .
    H H7A 0.7133 0.4773 0.0920 0.019 Uiso calc R 1 1 . .
    H H7B 0.7731 0.5309 0.0521 0.019 Uiso calc R 1 1 . .
    C C8 0.78810(7) 0.54320(8) 0.17278(7) 0.0153(3) Uani d . 1 1 . .
    H H8A 0.7989 0.5045 0.2171 0.018 Uiso calc R 1 1 . .
    H H8B 0.8341 0.5771 0.1700 0.018 Uiso calc R 1 1 . .
    C C9 0.72114(7) 0.59887(8) 0.18394(7) 0.0146(2) Uani d . 1 1 . .
    H H9A 0.7050 0.6289 0.1348 0.017 Uiso calc R 1 1 . .
    H H9B 0.6781 0.5635 0.1942 0.017 Uiso calc R 1 1 . .
    C C10 0.78839(8) 0.72864(8) 0.22812(8) 0.0183(3) Uani d . 1 1 . .
    H H10A 0.7986 0.7678 0.2714 0.027 Uiso calc R 1 1 . .
    H H10B 0.7641 0.7578 0.1817 0.027 Uiso calc R 1 1 . .
    H H10C 0.8364 0.7042 0.2175 0.027 Uiso calc R 1 1 . .
    C C11 0.66238(7) 0.70012(9) 0.26196(8) 0.0183(3) Uani d . 1 1 . .
    H H11A 0.6719 0.7443 0.3008 0.027 Uiso calc R 1 1 . .
    H H11B 0.6297 0.6579 0.2806 0.027 Uiso calc R 1 1 . .
    H H11C 0.6371 0.7233 0.2129 0.027 Uiso calc R 1 1 . .
    C C12 0.77035(8) 0.62061(9) 0.32345(7) 0.0176(3) Uani d . 1 1 . .
    H H12A 0.8213 0.6001 0.3183 0.026 Uiso calc R 1 1 . .
    H H12B 0.7380 0.5742 0.3346 0.026 Uiso calc R 1 1 . .
    H H12C 0.7738 0.6607 0.3661 0.026 Uiso calc R 1 1 . .
    B B1 0.92120(8) 0.77122(9) 0.01258(8) 0.0130(3) Uani d . 1 1 . .
    C C13 0.84884(7) 0.70967(8) -0.01978(7) 0.0139(2) Uani d . 1 1 . .
    C C14 0.85773(8) 0.64051(9) -0.06727(8) 0.0197(3) Uani d . 1 1 . .
    H H14A 0.9076 0.6256 -0.0759 0.024 Uiso calc R 1 1 . .
    C C15 0.79684(9) 0.59327(9) -0.10199(8) 0.0230(3) Uani d . 1 1 . .
    H H15A 0.8058 0.5482 -0.1347 0.028 Uiso calc R 1 1 . .
    C C16 0.72308(9) 0.61134(9) -0.08931(8) 0.0222(3) Uani d . 1 1 . .
    H H16A 0.6812 0.5800 -0.1138 0.027 Uiso calc R 1 1 . .
    C C17 0.71217(8) 0.67606(9) -0.04010(8) 0.0211(3) Uani d . 1 1 . .
    H H17A 0.6624 0.6884 -0.0292 0.025 Uiso calc R 1 1 . .
    C C18 0.77377(8) 0.72337(9) -0.00630(8) 0.0172(3) Uani d . 1 1 . .
    H H18A 0.7644 0.7671 0.0276 0.021 Uiso calc R 1 1 . .
    C C19 0.90010(7) 0.83216(8) 0.08230(7) 0.0131(2) Uani d . 1 1 . .
    C C20 0.84233(7) 0.89228(8) 0.06892(7) 0.0148(2) Uani d . 1 1 . .
    H H20A 0.8138 0.8959 0.0186 0.018 Uiso calc R 1 1 . .
    C C21 0.82520(7) 0.94659(8) 0.12597(8) 0.0170(3) Uani d . 1 1 . .
    H H21A 0.7862 0.9867 0.1139 0.020 Uiso calc R 1 1 . .
    C C22 0.86491(8) 0.94244(9) 0.20072(8) 0.0180(3) Uani d . 1 1 . .
    H H22A 0.8529 0.9788 0.2402 0.022 Uiso calc R 1 1 . .
    C C23 0.92215(8) 0.88448(9) 0.21657(8) 0.0179(3) Uani d . 1 1 . .
    H H23A 0.9499 0.8810 0.2673 0.021 Uiso calc R 1 1 . .
    C C24 0.93943(7) 0.83101(8) 0.15836(7) 0.0157(3) Uani d . 1 1 . .
    H H24A 0.9795 0.7922 0.1707 0.019 Uiso calc R 1 1 . .
    C C25 0.99644(7) 0.71673(8) 0.04716(7) 0.0144(2) Uani d . 1 1 . .
    C C26 0.99181(8) 0.63813(9) 0.08039(8) 0.0189(3) Uani d . 1 1 . .
    H H26A 0.9434 0.6125 0.0778 0.023 Uiso calc R 1 1 . .
    C C27 1.05539(8) 0.59606(9) 0.11711(8) 0.0212(3) Uani d . 1 1 . .
    H H27A 1.0499 0.5426 0.1383 0.025 Uiso calc R 1 1 . .
    C C28 1.12671(8) 0.63228(9) 0.12264(8) 0.0201(3) Uani d . 1 1 . .
    H H28A 1.1702 0.6042 0.1480 0.024 Uiso calc R 1 1 . .
    C C29 1.13376(8) 0.71018(9) 0.09060(8) 0.0186(3) Uani d . 1 1 . .
    H H29A 1.1823 0.7357 0.0941 0.022 Uiso calc R 1 1 . .
    C C30 1.06967(7) 0.75080(8) 0.05334(8) 0.0163(3) Uani d . 1 1 . .
    H H30A 1.0758 0.8037 0.0312 0.020 Uiso calc R 1 1 . .
    C C31 0.94239(7) 0.82836(8) -0.06068(7) 0.0135(2) Uani d . 1 1 . .
    C C32 0.95366(7) 0.79298(8) -0.13195(8) 0.0159(3) Uani d . 1 1 . .
    H H32A 0.9483 0.7348 -0.1381 0.019 Uiso calc R 1 1 . .
    C C33 0.97242(7) 0.83945(9) -0.19412(7) 0.0170(3) Uani d . 1 1 . .
    H H33A 0.9794 0.8126 -0.2413 0.020 Uiso calc R 1 1 . .
    C C34 0.98100(7) 0.92435(9) -0.18763(8) 0.0179(3) Uani d . 1 1 . .
    H H34A 0.9929 0.9564 -0.2302 0.022 Uiso calc R 1 1 . .
    C C35 0.97190(8) 0.96169(9) -0.11763(8) 0.0189(3) Uani d . 1 1 . .
    H H35A 0.9786 1.0197 -0.1117 0.023 Uiso calc R 1 1 . .
    C C36 0.95301(7) 0.91444(8) -0.05604(7) 0.0161(3) Uani d . 1 1 . .
    H H36A 0.9470 0.9416 -0.0088 0.019 Uiso calc R 1 1 . .
    B B2 0.56950(8) 0.36867(9) 0.27014(8) 0.0139(3) Uani d . 1 1 . .
    C C37 0.49422(7) 0.35924(8) 0.31507(8) 0.0165(3) Uani d . 1 1 . .
    C C38 0.49765(8) 0.31050(9) 0.38226(8) 0.0215(3) Uani d . 1 1 . .
    H H38A 0.5429 0.2803 0.3990 0.026 Uiso calc R 1 1 . .
    C C39 0.43758(9) 0.30464(10) 0.42539(9) 0.0284(3) Uani d . 1 1 . .
    H H39A 0.4426 0.2718 0.4711 0.034 Uiso calc R 1 1 . .
    C C40 0.37027(9) 0.34683(10) 0.40166(10) 0.0325(4) Uani d . 1 1 . .
    H H40A 0.3297 0.3449 0.4319 0.039 Uiso calc R 1 1 . .
    C C41 0.36309(9) 0.39164(10) 0.33346(11) 0.0300(4) Uani d . 1 1 . .
    H H41A 0.3165 0.4188 0.3154 0.036 Uiso calc R 1 1 . .
    C C42 0.42396(8) 0.39720(9) 0.29082(9) 0.0213(3) Uani d . 1 1 . .
    H H42A 0.4175 0.4278 0.2437 0.026 Uiso calc R 1 1 . .
    C C43 0.55692(7) 0.44382(8) 0.20609(7) 0.0147(3) Uani d . 1 1 . .
    C C44 0.53044(7) 0.52126(8) 0.22770(8) 0.0168(3) Uani d . 1 1 . .
    H H44A 0.5221 0.5290 0.2800 0.020 Uiso calc R 1 1 . .
    C C45 0.51585(7) 0.58709(9) 0.17622(8) 0.0188(3) Uani d . 1 1 . .
    H H45A 0.4956 0.6374 0.1929 0.023 Uiso calc R 1 1 . .
    C C46 0.53105(8) 0.57886(9) 0.10041(8) 0.0194(3) Uani d . 1 1 . .
    H H46A 0.5213 0.6233 0.0646 0.023 Uiso calc R 1 1 . .
    C C47 0.56067(7) 0.50486(9) 0.07758(8) 0.0185(3) Uani d . 1 1 . .
    H H47A 0.5731 0.4993 0.0264 0.022 Uiso calc R 1 1 . .
    C C48 0.57231(7) 0.43850(9) 0.12931(7) 0.0159(3) Uani d . 1 1 . .
    H H48A 0.5913 0.3880 0.1118 0.019 Uiso calc R 1 1 . .
    C C49 0.58100(7) 0.27853(8) 0.22960(7) 0.0149(3) Uani d . 1 1 . .
    C C50 0.52557(8) 0.25007(9) 0.16949(8) 0.0182(3) Uani d . 1 1 . .
    H H50A 0.4836 0.2849 0.1520 0.022 Uiso calc R 1 1 . .
    C C51 0.52972(8) 0.17294(9) 0.13454(8) 0.0216(3) Uani d . 1 1 . .
    H H51A 0.4911 0.1564 0.0941 0.026 Uiso calc R 1 1 . .
    C C52 0.59017(9) 0.12011(9) 0.15866(8) 0.0229(3) Uani d . 1 1 . .
    H H52A 0.5938 0.0680 0.1342 0.027 Uiso calc R 1 1 . .
    C C53 0.64505(9) 0.14484(9) 0.21901(9) 0.0222(3) Uani d . 1 1 . .
    H H53A 0.6860 0.1089 0.2371 0.027 Uiso calc R 1 1 . .
    C C54 0.64020(8) 0.22249(9) 0.25323(8) 0.0182(3) Uani d . 1 1 . .
    H H54A 0.6786 0.2381 0.2943 0.022 Uiso calc R 1 1 . .
    C C55 0.64417(7) 0.39616(8) 0.33197(7) 0.0149(3) Uani d . 1 1 . .
    C C56 0.71816(7) 0.38922(8) 0.31254(8) 0.0166(3) Uani d . 1 1 . .
    H H56A 0.7243 0.3689 0.2625 0.020 Uiso calc R 1 1 . .
    C C57 0.78282(8) 0.41093(8) 0.36350(8) 0.0183(3) Uani d . 1 1 . .
    H H57A 0.8318 0.4035 0.3485 0.022 Uiso calc R 1 1 . .
    C C58 0.77572(8) 0.44333(8) 0.43604(8) 0.0193(3) Uani d . 1 1 . .
    H H58A 0.8196 0.4572 0.4715 0.023 Uiso calc R 1 1 . .
    C C59 0.70356(8) 0.45515(9) 0.45582(8) 0.0205(3) Uani d . 1 1 . .
    H H59A 0.6977 0.4794 0.5044 0.025 Uiso calc R 1 1 . .
    C C60 0.63950(8) 0.43173(9) 0.40482(8) 0.0186(3) Uani d . 1 1 . .
    H H60A 0.5907 0.4402 0.4200 0.022 Uiso calc R 1 1 . .
loop_
    _atom_site_aniso_label
    _atom_site_aniso_U_11
    _atom_site_aniso_U_22
    _atom_site_aniso_U_33
    _atom_site_aniso_U_12
    _atom_site_aniso_U_13
    _atom_site_aniso_U_23
    N1 0.0156(5) 0.0144(5) 0.0166(5) -0.0024(4) 0.0024(4) -0.0029(4)
    N2 0.0192(6) 0.0131(5) 0.0168(5) -0.0002(4) 0.0038(4) -0.0011(4)
    N3 0.0128(5) 0.0127(5) 0.0204(5) 0.0001(4) 0.0036(4) -0.0029(4)
    N4 0.0144(5) 0.0099(5) 0.0154(5) 0.0000(4) 0.0009(4) -0.0007(4)
    C1 0.0141(6) 0.0144(6) 0.0135(6) -0.0014(5) 0.0061(5) -0.0028(5)
    C2 0.0220(7) 0.0228(7) 0.0161(6) 0.0030(6) 0.0009(5) -0.0023(5)
    C3 0.0171(7) 0.0188(7) 0.0290(7) -0.0066(5) 0.0041(5) -0.0073(6)
    C4 0.0253(7) 0.0116(6) 0.0272(7) 0.0014(5) 0.0072(6) -0.0014(5)
    C5 0.0255(7) 0.0260(8) 0.0170(6) 0.0066(6) 0.0004(5) -0.0008(6)
    C6 0.0135(6) 0.0182(7) 0.0318(7) -0.0025(5) 0.0064(5) -0.0047(6)
    C7 0.0167(6) 0.0138(6) 0.0163(6) 0.0020(5) 0.0022(5) -0.0027(5)
    C8 0.0157(6) 0.0135(6) 0.0164(6) -0.0003(5) 0.0013(5) -0.0022(5)
    C9 0.0156(6) 0.0137(6) 0.0141(6) -0.0016(5) 0.0007(5) -0.0031(5)
    C10 0.0192(6) 0.0125(6) 0.0232(7) -0.0039(5) 0.0029(5) 0.0014(5)
    C11 0.0170(6) 0.0158(7) 0.0222(6) 0.0030(5) 0.0034(5) -0.0036(5)
    C12 0.0219(7) 0.0166(6) 0.0137(6) 0.0016(5) 0.0001(5) 0.0013(5)
    B1 0.0133(6) 0.0110(7) 0.0149(6) -0.0004(5) 0.0025(5) 0.0008(5)
    C13 0.0177(6) 0.0116(6) 0.0125(5) -0.0011(5) 0.0028(5) 0.0028(5)
    C14 0.0229(7) 0.0159(7) 0.0219(7) -0.0038(5) 0.0090(5) -0.0007(5)
    C15 0.0356(8) 0.0172(7) 0.0172(6) -0.0076(6) 0.0078(6) -0.0038(5)
    C16 0.0268(7) 0.0189(7) 0.0188(6) -0.0087(6) -0.0045(5) 0.0033(5)
    C17 0.0156(6) 0.0201(7) 0.0266(7) -0.0008(5) -0.0004(5) 0.0035(6)
    C18 0.0191(6) 0.0141(6) 0.0183(6) 0.0003(5) 0.0023(5) 0.0005(5)
    C19 0.0147(6) 0.0104(6) 0.0147(6) -0.0025(5) 0.0039(5) 0.0018(5)
    C20 0.0151(6) 0.0140(6) 0.0149(6) -0.0019(5) 0.0008(5) 0.0010(5)
    C21 0.0160(6) 0.0144(6) 0.0215(6) 0.0000(5) 0.0055(5) -0.0001(5)
    C22 0.0212(7) 0.0174(7) 0.0166(6) -0.0047(5) 0.0074(5) -0.0031(5)
    C23 0.0201(6) 0.0197(7) 0.0137(6) -0.0053(5) 0.0023(5) 0.0018(5)
    C24 0.0171(6) 0.0135(6) 0.0165(6) -0.0019(5) 0.0025(5) 0.0037(5)
    C25 0.0170(6) 0.0122(6) 0.0147(6) 0.0016(5) 0.0044(5) -0.0003(5)
    C26 0.0182(6) 0.0153(7) 0.0242(7) -0.0001(5) 0.0067(5) 0.0036(5)
    C27 0.0240(7) 0.0147(7) 0.0259(7) 0.0033(5) 0.0076(6) 0.0062(5)
    C28 0.0190(7) 0.0210(7) 0.0204(6) 0.0071(5) 0.0030(5) 0.0026(5)
    C29 0.0149(6) 0.0201(7) 0.0210(6) 0.0004(5) 0.0030(5) -0.0014(5)
    C30 0.0181(6) 0.0132(6) 0.0182(6) 0.0007(5) 0.0047(5) 0.0011(5)
    C31 0.0105(6) 0.0146(6) 0.0150(6) -0.0004(5) 0.0001(4) 0.0018(5)
    C32 0.0154(6) 0.0128(6) 0.0197(6) 0.0012(5) 0.0029(5) 0.0002(5)
    C33 0.0156(6) 0.0215(7) 0.0145(6) 0.0011(5) 0.0035(5) -0.0012(5)
    C34 0.0170(6) 0.0210(7) 0.0158(6) -0.0037(5) 0.0021(5) 0.0036(5)
    C35 0.0217(7) 0.0153(6) 0.0191(6) -0.0062(5) 0.0012(5) 0.0004(5)
    C36 0.0180(6) 0.0168(7) 0.0133(6) -0.0028(5) 0.0018(5) -0.0019(5)
    B2 0.0127(6) 0.0133(7) 0.0158(6) -0.0006(5) 0.0024(5) -0.0026(5)
    C37 0.0156(6) 0.0146(6) 0.0197(6) -0.0054(5) 0.0041(5) -0.0061(5)
    C38 0.0211(7) 0.0232(7) 0.0204(7) -0.0070(6) 0.0041(5) -0.0033(6)
    C39 0.0372(9) 0.0284(8) 0.0218(7) -0.0173(7) 0.0122(6) -0.0069(6)
    C40 0.0298(8) 0.0272(8) 0.0463(10) -0.0156(7) 0.0254(7) -0.0185(7)
    C41 0.0180(7) 0.0207(8) 0.0538(10) -0.0053(6) 0.0144(7) -0.0102(7)
    C42 0.0165(6) 0.0156(7) 0.0324(8) -0.0035(5) 0.0061(6) -0.0049(6)
    C43 0.0099(6) 0.0146(6) 0.0193(6) -0.0020(5) 0.0011(5) -0.0014(5)
    C44 0.0148(6) 0.0166(7) 0.0193(6) -0.0011(5) 0.0033(5) -0.0036(5)
    C45 0.0137(6) 0.0151(6) 0.0271(7) 0.0023(5) 0.0004(5) -0.0022(5)
    C46 0.0166(6) 0.0180(7) 0.0218(6) 0.0029(5) -0.0036(5) 0.0024(5)
    C47 0.0157(6) 0.0225(7) 0.0164(6) 0.0011(5) -0.0012(5) -0.0011(5)
    C48 0.0125(6) 0.0164(6) 0.0183(6) 0.0002(5) 0.0000(5) -0.0035(5)
    C49 0.0164(6) 0.0130(6) 0.0163(6) -0.0028(5) 0.0053(5) 0.0002(5)
    C50 0.0183(6) 0.0163(6) 0.0198(6) -0.0027(5) 0.0024(5) -0.0004(5)
    C51 0.0275(7) 0.0182(7) 0.0196(6) -0.0084(6) 0.0048(5) -0.0030(5)
    C52 0.0335(8) 0.0132(6) 0.0244(7) -0.0037(6) 0.0129(6) -0.0027(6)
    C53 0.0261(7) 0.0143(7) 0.0274(7) 0.0027(6) 0.0081(6) 0.0034(6)
    C54 0.0201(7) 0.0157(6) 0.0193(6) -0.0004(5) 0.0042(5) 0.0026(5)
    C55 0.0158(6) 0.0112(6) 0.0173(6) -0.0007(5) 0.0014(5) 0.0006(5)
    C56 0.0174(6) 0.0142(6) 0.0181(6) -0.0008(5) 0.0024(5) -0.0003(5)
    C57 0.0142(6) 0.0145(6) 0.0258(7) 0.0001(5) 0.0009(5) 0.0023(5)
    C58 0.0212(7) 0.0130(6) 0.0210(6) -0.0028(5) -0.0057(5) 0.0033(5)
    C59 0.0267(7) 0.0171(7) 0.0171(6) -0.0036(6) 0.0015(5) -0.0026(5)
    C60 0.0187(6) 0.0168(7) 0.0205(6) -0.0019(5) 0.0033(5) -0.0015(5)
_geom_special_details
;
All e.s.d.'s (except the e.s.d. in the dihedral angle between two l.s. planes)
are estimated using the full covariance matrix. The cell e.s.d.'s are taken
into account individually in the estimation of e.s.d.'s in distances, angles
and torsion angles; correlations between e.s.d.'s in cell parameters are only
used when they are defined by crystal symmetry. An approximate (isotropic)
treatment of cell e.s.d.'s is used for estimating e.s.d.'s involving l.s.
planes.
;
loop_
    _geom_bond_atom_site_label_1
    _geom_bond_atom_site_label_2
    _geom_bond_site_symmetry_2
    _geom_bond_distance
    _geom_bond_publ_flag
    N1 C1 . 1.3390(16) ?
    N1 C2 . 1.4655(17) ?
    N1 C3 . 1.4671(17) ?
    N2 C1 . 1.3388(17) ?
    N2 C5 . 1.4638(17) ?
    N2 C4 . 1.4648(17) ?
    N3 C1 . 1.3540(17) ?
    N3 C6 . 1.4630(16) ?
    N3 C7 . 1.4697(17) ?
    N4 C10 . 1.4983(17) ?
    N4 C12 . 1.5006(16) ?
    N4 C11 . 1.5027(16) ?
    N4 C9 . 1.5171(16) ?
    C2 H2A . 0.9800 ?
    C2 H2B . 0.9800 ?
    C2 H2C . 0.9800 ?
    C3 H3A . 0.9800 ?
    C3 H3B . 0.9800 ?
    C3 H3C . 0.9800 ?
    C4 H4A . 0.9800 ?
    C4 H4B . 0.9800 ?
    C4 H4C . 0.9800 ?
    C5 H5A . 0.9800 ?
    C5 H5B . 0.9800 ?
    C5 H5C . 0.9800 ?
    C6 H6A . 0.9800 ?
    C6 H6B . 0.9800 ?
    C6 H6C . 0.9800 ?
    C7 C8 . 1.5389(17) ?
    C7 H7A . 0.9900 ?
    C7 H7B . 0.9900 ?
    C8 C9 . 1.5254(18) ?
    C8 H8A . 0.9900 ?
    C8 H8B . 0.9900 ?
    C9 H9A . 0.9900 ?
    C9 H9B . 0.9900 ?
    C10 H10A . 0.9800 ?
    C10 H10B . 0.9800 ?
    C10 H10C . 0.9800 ?
    C11 H11A . 0.9800 ?
    C11 H11B . 0.9800 ?
    C11 H11C . 0.9800 ?
    C12 H12A . 0.9800 ?
    C12 H12B . 0.9800 ?
    C12 H12C . 0.9800 ?
    B1 C25 . 1.6427(19) ?
    B1 C19 . 1.6451(19) ?
    B1 C31 . 1.6584(19) ?
    B1 C13 . 1.6600(19) ?
    C13 C18 . 1.4034(18) ?
    C13 C14 . 1.4116(19) ?
    C14 C15 . 1.391(2) ?
    C14 H14A . 0.9500 ?
    C15 C16 . 1.390(2) ?
    C15 H15A . 0.9500 ?
    C16 C17 . 1.382(2) ?
    C16 H16A . 0.9500 ?
    C17 C18 . 1.3955(19) ?
    C17 H17A . 0.9500 ?
    C18 H18A . 0.9500 ?
    C19 C24 . 1.4060(17) ?
    C19 C20 . 1.4089(18) ?
    C20 C21 . 1.3895(19) ?
    C20 H20A . 0.9500 ?
    C21 C22 . 1.3904(19) ?
    C21 H21A . 0.9500 ?
    C22 C23 . 1.382(2) ?
    C22 H22A . 0.9500 ?
    C23 C24 . 1.3971(19) ?
    C23 H23A . 0.9500 ?
    C24 H24A . 0.9500 ?
    C25 C30 . 1.4029(18) ?
    C25 C26 . 1.4029(18) ?
    C26 C27 . 1.3942(19) ?
    C26 H26A . 0.9500 ?
    C27 C28 . 1.387(2) ?
    C27 H27A . 0.9500 ?
    C28 C29 . 1.390(2) ?
    C28 H28A . 0.9500 ?
    C29 C30 . 1.3928(19) ?
    C29 H29A . 0.9500 ?
    C30 H30A . 0.9500 ?
    C31 C32 . 1.4039(18) ?
    C31 C36 . 1.4051(18) ?
    C32 C33 . 1.3941(19) ?
    C32 H32A . 0.9500 ?
    C33 C34 . 1.384(2) ?
    C33 H33A . 0.9500 ?
    C34 C35 . 1.3875(19) ?
    C34 H34A . 0.9500 ?
    C35 C36 . 1.3937(19) ?
    C35 H35A . 0.9500 ?
    C36 H36A . 0.9500 ?
    B2 C43 . 1.642(2) ?
    B2 C49 . 1.6438(19) ?
    B2 C55 . 1.6470(19) ?
    B2 C37 . 1.6471(19) ?
    C37 C42 . 1.4015(19) ?
    C37 C38 . 1.403(2) ?
    C38 C39 . 1.390(2) ?
    C38 H38A . 0.9500 ?
    C39 C40 . 1.388(3) ?
    C39 H39A . 0.9500 ?
    C40 C41 . 1.380(3) ?
    C40 H40A . 0.9500 ?
    C41 C42 . 1.397(2) ?
    C41 H41A . 0.9500 ?
    C42 H42A . 0.9500 ?
    C43 C48 . 1.4017(18) ?
    C43 C44 . 1.4067(18) ?
    C44 C45 . 1.3911(19) ?
    C44 H44A . 0.9500 ?
    C45 C46 . 1.388(2) ?
    C45 H45A . 0.9500 ?
    C46 C47 . 1.387(2) ?
    C46 H46A . 0.9500 ?
    C47 C48 . 1.3963(19) ?
    C47 H47A . 0.9500 ?
    C48 H48A . 0.9500 ?
    C49 C54 . 1.4051(19) ?
    C49 C50 . 1.4088(18) ?
    C50 C51 . 1.393(2) ?
    C50 H50A . 0.9500 ?
    C51 C52 . 1.390(2) ?
    C51 H51A . 0.9500 ?
    C52 C53 . 1.387(2) ?
    C52 H52A . 0.9500 ?
    C53 C54 . 1.397(2) ?
    C53 H53A . 0.9500 ?
    C54 H54A . 0.9500 ?
    C55 C60 . 1.4034(18) ?
    C55 C56 . 1.4063(18) ?
    C56 C57 . 1.3935(18) ?
    C56 H56A . 0.9500 ?
    C57 C58 . 1.387(2) ?
    C57 H57A . 0.9500 ?
    C58 C59 . 1.386(2) ?
    C58 H58A . 0.9500 ?
    C59 C60 . 1.3933(19) ?
    C59 H59A . 0.9500 ?
    C60 H60A . 0.9500 ?
loop_
    _geom_angle_atom_site_label_1
    _geom_angle_atom_site_label_2
    _geom_angle_atom_site_label_3
    _geom_angle_site_symmetry_1
    _geom_angle_site_symmetry_3
    _geom_angle
    _geom_angle_publ_flag
    C1 N1 C2 . . 122.05(11) ?
    C1 N1 C3 . . 122.97(11) ?
    C2 N1 C3 . . 114.96(11) ?
    C1 N2 C5 . . 121.54(11) ?
    C1 N2 C4 . . 123.64(11) ?
    C5 N2 C4 . . 114.80(11) ?
    C1 N3 C6 . . 120.28(11) ?
    C1 N3 C7 . . 122.04(11) ?
    C6 N3 C7 . . 117.52(11) ?
    C10 N4 C12 . . 110.16(10) ?
    C10 N4 C11 . . 108.57(10) ?
    C12 N4 C11 . . 107.94(10) ?
    C10 N4 C9 . . 110.79(10) ?
    C12 N4 C9 . . 110.83(10) ?
    C11 N4 C9 . . 108.45(10) ?
    N2 C1 N1 . . 121.12(12) ?
    N2 C1 N3 . . 118.60(11) ?
    N1 C1 N3 . . 120.28(12) ?
    N1 C2 H2A . . 109.5 ?
    N1 C2 H2B . . 109.5 ?
    H2A C2 H2B . . 109.5 ?
    N1 C2 H2C . . 109.5 ?
    H2A C2 H2C . . 109.5 ?
    H2B C2 H2C . . 109.5 ?
    N1 C3 H3A . . 109.5 ?
    N1 C3 H3B . . 109.5 ?
    H3A C3 H3B . . 109.5 ?
    N1 C3 H3C . . 109.5 ?
    H3A C3 H3C . . 109.5 ?
    H3B C3 H3C . . 109.5 ?
    N2 C4 H4A . . 109.5 ?
    N2 C4 H4B . . 109.5 ?
    H4A C4 H4B . . 109.5 ?
    N2 C4 H4C . . 109.5 ?
    H4A C4 H4C . . 109.5 ?
    H4B C4 H4C . . 109.5 ?
    N2 C5 H5A . . 109.5 ?
    N2 C5 H5B . . 109.5 ?
    H5A C5 H5B . . 109.5 ?
    N2 C5 H5C . . 109.5 ?
    H5A C5 H5C . . 109.5 ?
    H5B C5 H5C . . 109.5 ?
    N3 C6 H6A . . 109.5 ?
    N3 C6 H6B . . 109.5 ?
    H6A C6 H6B . . 109.5 ?
    N3 C6 H6C . . 109.5 ?
    H6A C6 H6C . . 109.5 ?
    H6B C6 H6C . . 109.5 ?
    N3 C7 C8 . . 112.02(10) ?
    N3 C7 H7A . . 109.2 ?
    C8 C7 H7A . . 109.2 ?
    N3 C7 H7B . . 109.2 ?
    C8 C7 H7B . . 109.2 ?
    H7A C7 H7B . . 107.9 ?
    C9 C8 C7 . . 108.24(10) ?
    C9 C8 H8A . . 110.1 ?
    C7 C8 H8A . . 110.1 ?
    C9 C8 H8B . . 110.1 ?
    C7 C8 H8B . . 110.1 ?
    H8A C8 H8B . . 108.4 ?
    N4 C9 C8 . . 115.25(10) ?
    N4 C9 H9A . . 108.5 ?
    C8 C9 H9A . . 108.5 ?
    N4 C9 H9B . . 108.5 ?
    C8 C9 H9B . . 108.5 ?
    H9A C9 H9B . . 107.5 ?
    N4 C10 H10A . . 109.5 ?
    N4 C10 H10B . . 109.5 ?
    H10A C10 H10B . . 109.5 ?
    N4 C10 H10C . . 109.5 ?
    H10A C10 H10C . . 109.5 ?
    H10B C10 H10C . . 109.5 ?
    N4 C11 H11A . . 109.5 ?
    N4 C11 H11B . . 109.5 ?
    H11A C11 H11B . . 109.5 ?
    N4 C11 H11C . . 109.5 ?
    H11A C11 H11C . . 109.5 ?
    H11B C11 H11C . . 109.5 ?
    N4 C12 H12A . . 109.5 ?
    N4 C12 H12B . . 109.5 ?
    H12A C12 H12B . . 109.5 ?
    N4 C12 H12C . . 109.5 ?
    H12A C12 H12C . . 109.5 ?
    H12B C12 H12C . . 109.5 ?
    C25 B1 C19 . . 108.02(10) ?
    C25 B1 C31 . . 108.60(10) ?
    C19 B1 C31 . . 109.35(10) ?
    C25 B1 C13 . . 110.74(10) ?
    C19 B1 C13 . . 111.30(10) ?
    C31 B1 C13 . . 108.78(10) ?
    C18 C13 C14 . . 114.15(12) ?
    C18 C13 B1 . . 123.89(12) ?
    C14 C13 B1 . . 121.89(11) ?
    C15 C14 C13 . . 123.02(13) ?
    C15 C14 H14A . . 118.5 ?
    C13 C14 H14A . . 118.5 ?
    C16 C15 C14 . . 120.59(13) ?
    C16 C15 H15A . . 119.7 ?
    C14 C15 H15A . . 119.7 ?
    C17 C16 C15 . . 118.31(13) ?
    C17 C16 H16A . . 120.8 ?
    C15 C16 H16A . . 120.8 ?
    C16 C17 C18 . . 120.38(13) ?
    C16 C17 H17A . . 119.8 ?
    C18 C17 H17A . . 119.8 ?
    C17 C18 C13 . . 123.41(13) ?
    C17 C18 H18A . . 118.3 ?
    C13 C18 H18A . . 118.3 ?
    C24 C19 C20 . . 114.76(12) ?
    C24 C19 B1 . . 123.37(11) ?
    C20 C19 B1 . . 121.83(11) ?
    C21 C20 C19 . . 123.05(12) ?
    C21 C20 H20A . . 118.5 ?
    C19 C20 H20A . . 118.5 ?
    C20 C21 C22 . . 120.20(13) ?
    C20 C21 H21A . . 119.9 ?
    C22 C21 H21A . . 119.9 ?
    C23 C22 C21 . . 118.81(12) ?
    C23 C22 H22A . . 120.6 ?
    C21 C22 H22A . . 120.6 ?
    C22 C23 C24 . . 120.35(12) ?
    C22 C23 H23A . . 119.8 ?
    C24 C23 H23A . . 119.8 ?
    C23 C24 C19 . . 122.82(12) ?
    C23 C24 H24A . . 118.6 ?
    C19 C24 H24A . . 118.6 ?
    C30 C25 C26 . . 115.54(12) ?
    C30 C25 B1 . . 121.04(11) ?
    C26 C25 B1 . . 123.01(12) ?
    C27 C26 C25 . . 122.68(13) ?
    C27 C26 H26A . . 118.7 ?
    C25 C26 H26A . . 118.7 ?
    C28 C27 C26 . . 119.96(13) ?
    C28 C27 H27A . . 120.0 ?
    C26 C27 H27A . . 120.0 ?
    C27 C28 C29 . . 119.18(13) ?
    C27 C28 H28A . . 120.4 ?
    C29 C28 H28A . . 120.4 ?
    C28 C29 C30 . . 119.99(13) ?
    C28 C29 H29A . . 120.0 ?
    C30 C29 H29A . . 120.0 ?
    C29 C30 C25 . . 122.63(13) ?
    C29 C30 H30A . . 118.7 ?
    C25 C30 H30A . . 118.7 ?
    C32 C31 C36 . . 114.81(12) ?
    C32 C31 B1 . . 121.74(11) ?
    C36 C31 B1 . . 123.41(11) ?
    C33 C32 C31 . . 122.91(13) ?
    C33 C32 H32A . . 118.5 ?
    C31 C32 H32A . . 118.5 ?
    C34 C33 C32 . . 120.45(12) ?
    C34 C33 H33A . . 119.8 ?
    C32 C33 H33A . . 119.8 ?
    C33 C34 C35 . . 118.55(12) ?
    C33 C34 H34A . . 120.7 ?
    C35 C34 H34A . . 120.7 ?
    C34 C35 C36 . . 120.34(13) ?
    C34 C35 H35A . . 119.8 ?
    C36 C35 H35A . . 119.8 ?
    C35 C36 C31 . . 122.92(12) ?
    C35 C36 H36A . . 118.5 ?
    C31 C36 H36A . . 118.5 ?
    C43 B2 C49 . . 112.26(10) ?
    C43 B2 C55 . . 105.27(10) ?
    C49 B2 C55 . . 112.44(10) ?
    C43 B2 C37 . . 110.33(11) ?
    C49 B2 C37 . . 106.20(10) ?
    C55 B2 C37 . . 110.42(10) ?
    C42 C37 C38 . . 115.43(13) ?
    C42 C37 B2 . . 124.38(12) ?
    C38 C37 B2 . . 120.19(12) ?
    C39 C38 C37 . . 122.67(14) ?
    C39 C38 H38A . . 118.7 ?
    C37 C38 H38A . . 118.7 ?
    C40 C39 C38 . . 120.02(15) ?
    C40 C39 H39A . . 120.0 ?
    C38 C39 H39A . . 120.0 ?
    C41 C40 C39 . . 119.05(14) ?
    C41 C40 H40A . . 120.5 ?
    C39 C40 H40A . . 120.5 ?
    C40 C41 C42 . . 120.28(15) ?
    C40 C41 H41A . . 119.9 ?
    C42 C41 H41A . . 119.9 ?
    C41 C42 C37 . . 122.35(15) ?
    C41 C42 H42A . . 118.8 ?
    C37 C42 H42A . . 118.8 ?
    C48 C43 C44 . . 115.20(12) ?
    C48 C43 B2 . . 125.02(12) ?
    C44 C43 B2 . . 119.76(11) ?
    C45 C44 C43 . . 123.25(12) ?
    C45 C44 H44A . . 118.4 ?
    C43 C44 H44A . . 118.4 ?
    C46 C45 C44 . . 119.58(13) ?
    C46 C45 H45A . . 120.2 ?
    C44 C45 H45A . . 120.2 ?
    C47 C46 C45 . . 119.10(13) ?
    C47 C46 H46A . . 120.5 ?
    C45 C46 H46A . . 120.5 ?
    C46 C47 C48 . . 120.43(13) ?
    C46 C47 H47A . . 119.8 ?
    C48 C47 H47A . . 119.8 ?
    C47 C48 C43 . . 122.32(13) ?
    C47 C48 H48A . . 118.8 ?
    C43 C48 H48A . . 118.8 ?
    C54 C49 C50 . . 115.02(12) ?
    C54 C49 B2 . . 125.40(11) ?
    C50 C49 B2 . . 119.43(12) ?
    C51 C50 C49 . . 122.77(13) ?
    C51 C50 H50A . . 118.6 ?
    C49 C50 H50A . . 118.6 ?
    C52 C51 C50 . . 120.28(13) ?
    C52 C51 H51A . . 119.9 ?
    C50 C51 H51A . . 119.9 ?
    C53 C52 C51 . . 118.84(13) ?
    C53 C52 H52A . . 120.6 ?
    C51 C52 H52A . . 120.6 ?
    C52 C53 C54 . . 120.16(13) ?
    C52 C53 H53A . . 119.9 ?
    C54 C53 H53A . . 119.9 ?
    C53 C54 C49 . . 122.90(13) ?
    C53 C54 H54A . . 118.6 ?
    C49 C54 H54A . . 118.6 ?
    C60 C55 C56 . . 115.11(12) ?
    C60 C55 B2 . . 123.72(12) ?
    C56 C55 B2 . . 121.08(11) ?
    C57 C56 C55 . . 122.83(13) ?
    C57 C56 H56A . . 118.6 ?
    C55 C56 H56A . . 118.6 ?
    C58 C57 C56 . . 120.06(13) ?
    C58 C57 H57A . . 120.0 ?
    C56 C57 H57A . . 120.0 ?
    C59 C58 C57 . . 118.84(12) ?
    C59 C58 H58A . . 120.6 ?
    C57 C58 H58A . . 120.6 ?
    C58 C59 C60 . . 120.40(13) ?
    C58 C59 H59A . . 119.8 ?
    C60 C59 H59A . . 119.8 ?
    C59 C60 C55 . . 122.62(13) ?
    C59 C60 H60A . . 118.7 ?
    C55 C60 H60A . . 118.7 ?
loop_
    _geom_torsion_atom_site_label_1
    _geom_torsion_atom_site_label_2
    _geom_torsion_atom_site_label_3
    _geom_torsion_atom_site_label_4
    _geom_torsion_site_symmetry_1
    _geom_torsion_site_symmetry_2
    _geom_torsion_site_symmetry_3
    _geom_torsion_site_symmetry_4
    _geom_torsion
    _geom_torsion_publ_flag
    C5 N2 C1 N1 . . . . -150.00(13) ?
    C4 N2 C1 N1 . . . . 31.57(19) ?
    C5 N2 C1 N3 . . . . 29.97(18) ?
    C4 N2 C1 N3 . . . . -148.46(12) ?
    C2 N1 C1 N2 . . . . -150.60(12) ?
    C3 N1 C1 N2 . . . . 27.44(19) ?
    C2 N1 C1 N3 . . . . 29.43(18) ?
    C3 N1 C1 N3 . . . . -152.53(12) ?
    C6 N3 C1 N2 . . . . 44.91(17) ?
    C7 N3 C1 N2 . . . . -139.78(12) ?
    C6 N3 C1 N1 . . . . -135.12(13) ?
    C7 N3 C1 N1 . . . . 40.19(18) ?
    C1 N3 C7 C8 . . . . 122.96(13) ?
    C6 N3 C7 C8 . . . . -61.61(15) ?
    N3 C7 C8 C9 . . . . -160.81(11) ?
    C10 N4 C9 C8 . . . . 71.23(14) ?
    C12 N4 C9 C8 . . . . -51.38(14) ?
    C11 N4 C9 C8 . . . . -169.70(11) ?
    C7 C8 C9 N4 . . . . -170.40(10) ?
    C25 B1 C13 C18 . . . . 137.19(12) ?
    C19 B1 C13 C18 . . . . 17.01(17) ?
    C31 B1 C13 C18 . . . . -103.53(14) ?
    C25 B1 C13 C14 . . . . -46.18(16) ?
    C19 B1 C13 C14 . . . . -166.35(11) ?
    C31 B1 C13 C14 . . . . 73.10(15) ?
    C18 C13 C14 C15 . . . . 4.09(19) ?
    B1 C13 C14 C15 . . . . -172.85(12) ?
    C13 C14 C15 C16 . . . . -1.8(2) ?
    C14 C15 C16 C17 . . . . -1.4(2) ?
    C15 C16 C17 C18 . . . . 2.0(2) ?
    C16 C17 C18 C13 . . . . 0.5(2) ?
    C14 C13 C18 C17 . . . . -3.47(19) ?
    B1 C13 C18 C17 . . . . 173.40(12) ?
    C25 B1 C19 C24 . . . . -3.37(16) ?
    C31 B1 C19 C24 . . . . -121.39(13) ?
    C13 B1 C19 C24 . . . . 118.40(13) ?
    C25 B1 C19 C20 . . . . 174.10(11) ?
    C31 B1 C19 C20 . . . . 56.08(15) ?
    C13 B1 C19 C20 . . . . -64.13(15) ?
    C24 C19 C20 C21 . . . . 0.12(19) ?
    B1 C19 C20 C21 . . . . -177.55(12) ?
    C19 C20 C21 C22 . . . . -1.0(2) ?
    C20 C21 C22 C23 . . . . 1.0(2) ?
    C21 C22 C23 C24 . . . . -0.2(2) ?
    C22 C23 C24 C19 . . . . -0.8(2) ?
    C20 C19 C24 C23 . . . . 0.77(19) ?
    B1 C19 C24 C23 . . . . 178.40(12) ?
    C19 B1 C25 C30 . . . . -79.63(14) ?
    C31 B1 C25 C30 . . . . 38.87(16) ?
    C13 B1 C25 C30 . . . . 158.26(11) ?
    C19 B1 C25 C26 . . . . 92.75(14) ?
    C31 B1 C25 C26 . . . . -148.75(12) ?
    C13 B1 C25 C26 . . . . -29.36(17) ?
    C30 C25 C26 C27 . . . . -0.1(2) ?
    B1 C25 C26 C27 . . . . -172.88(13) ?
    C25 C26 C27 C28 . . . . 0.8(2) ?
    C26 C27 C28 C29 . . . . -0.6(2) ?
    C27 C28 C29 C30 . . . . -0.1(2) ?
    C28 C29 C30 C25 . . . . 0.8(2) ?
    C26 C25 C30 C29 . . . . -0.66(19) ?
    B1 C25 C30 C29 . . . . 172.25(12) ?
    C25 B1 C31 C32 . . . . 70.22(14) ?
    C19 B1 C31 C32 . . . . -172.13(11) ?
    C13 B1 C31 C32 . . . . -50.39(15) ?
    C25 B1 C31 C36 . . . . -107.56(13) ?
    C19 B1 C31 C36 . . . . 10.09(16) ?
    C13 B1 C31 C36 . . . . 131.83(12) ?
    C36 C31 C32 C33 . . . . -1.25(18) ?
    B1 C31 C32 C33 . . . . -179.20(12) ?
    C31 C32 C33 C34 . . . . 0.1(2) ?
    C32 C33 C34 C35 . . . . 1.2(2) ?
    C33 C34 C35 C36 . . . . -1.3(2) ?
    C34 C35 C36 C31 . . . . 0.1(2) ?
    C32 C31 C36 C35 . . . . 1.12(19) ?
    B1 C31 C36 C35 . . . . 179.04(12) ?
    C43 B2 C37 C42 . . . . 12.69(17) ?
    C49 B2 C37 C42 . . . . -109.20(14) ?
    C55 B2 C37 C42 . . . . 128.64(13) ?
    C43 B2 C37 C38 . . . . -167.47(12) ?
    C49 B2 C37 C38 . . . . 70.64(15) ?
    C55 B2 C37 C38 . . . . -51.52(16) ?
    C42 C37 C38 C39 . . . . -4.5(2) ?
    B2 C37 C38 C39 . . . . 175.68(13) ?
    C37 C38 C39 C40 . . . . 1.2(2) ?
    C38 C39 C40 C41 . . . . 2.5(2) ?
    C39 C40 C41 C42 . . . . -2.7(2) ?
    C40 C41 C42 C37 . . . . -0.8(2) ?
    C38 C37 C42 C41 . . . . 4.2(2) ?
    B2 C37 C42 C41 . . . . -175.91(13) ?
    C49 B2 C43 C48 . . . . -14.96(17) ?
    C55 B2 C43 C48 . . . . 107.68(13) ?
    C37 B2 C43 C48 . . . . -133.20(12) ?
    C49 B2 C43 C44 . . . . 166.63(11) ?
    C55 B2 C43 C44 . . . . -70.74(14) ?
    C37 B2 C43 C44 . . . . 48.39(15) ?
    C48 C43 C44 C45 . . . . 3.72(19) ?
    B2 C43 C44 C45 . . . . -177.71(12) ?
    C43 C44 C45 C46 . . . . -3.1(2) ?
    C44 C45 C46 C47 . . . . -0.1(2) ?
    C45 C46 C47 C48 . . . . 2.4(2) ?
    C46 C47 C48 C43 . . . . -1.7(2) ?
    C44 C43 C48 C47 . . . . -1.27(18) ?
    B2 C43 C48 C47 . . . . -179.75(12) ?
    C43 B2 C49 C54 . . . . 129.63(13) ?
    C55 B2 C49 C54 . . . . 11.14(18) ?
    C37 B2 C49 C54 . . . . -109.72(14) ?
    C43 B2 C49 C50 . . . . -55.04(15) ?
    C55 B2 C49 C50 . . . . -173.52(11) ?
    C37 B2 C49 C50 . . . . 65.62(15) ?
    C54 C49 C50 C51 . . . . -1.45(19) ?
    B2 C49 C50 C51 . . . . -177.25(12) ?
    C49 C50 C51 C52 . . . . 0.2(2) ?
    C50 C51 C52 C53 . . . . 1.4(2) ?
    C51 C52 C53 C54 . . . . -1.6(2) ?
    C52 C53 C54 C49 . . . . 0.3(2) ?
    C50 C49 C54 C53 . . . . 1.20(19) ?
    B2 C49 C54 C53 . . . . 176.72(13) ?
    C43 B2 C55 C60 . . . . 100.23(14) ?
    C49 B2 C55 C60 . . . . -137.25(13) ?
    C37 B2 C55 C60 . . . . -18.83(17) ?
    C43 B2 C55 C56 . . . . -76.22(15) ?
    C49 B2 C55 C56 . . . . 46.29(16) ?
    C37 B2 C55 C56 . . . . 164.71(12) ?
    C60 C55 C56 C57 . . . . 4.0(2) ?
    B2 C55 C56 C57 . . . . -179.26(12) ?
    C55 C56 C57 C58 . . . . -2.1(2) ?
    C56 C57 C58 C59 . . . . -1.4(2) ?
    C57 C58 C59 C60 . . . . 2.6(2) ?
    C58 C59 C60 C55 . . . . -0.4(2) ?
    C56 C55 C60 C59 . . . . -2.8(2) ?
    B2 C55 C60 C59 . . . . -179.40(13) ?
loop_
    _geom_hbond_atom_site_label_D
    _geom_hbond_atom_site_label_H
    _geom_hbond_atom_site_label_A
    _geom_hbond_site_symmetry_A
    _geom_hbond_distance_DH
    _geom_hbond_distance_HA
    _geom_hbond_distance_DA
    _geom_hbond_angle_DHA
    C3 H3C Cg7 . 0.98 2.62 3.3783(16) 134
    C7 H7B Cg1 . 0.99 2.80 3.7805(14) 169
    C9 H9B Cg6 . 0.99 2.52 3.4075(14) 149
    C11 H11C Cg5 2_655 0.98 2.62 3.4852(15) 147
    C12 H12A Cg4 . 0.98 2.59 3.4044(15) 141
    C12 H12B Cg8 4_576 0.98 2.69 3.5990(15) 155
_iucr_refine_instructions_details
;
TITL  DMSGUA3BPH4  k-CCD MEASUREMENT (MONOKLINIC, P21/C)
CELL  0.71073 17.76220 16.16670 17.37870 90.00000 98.04500 90.00000
ZERR 4  0.00040  0.00030  0.00040  0.00000  0.00100  0.00000
LATT 1
SYMM -X, Y+ 0.50000, -Z+ 0.50000
SFAC C H B N
UNIT 240 280 8 16
TEMP -173
PLAN 10
FMAP 2
L.S. 5
ACTA
CONF
BOND $H
WGHT    0.038900    2.080800
FVAR       0.54554
N1    4    0.721883    0.331271    0.033242    11.00000    0.01557    0.01437 =
         0.01658   -0.00287    0.00239   -0.00240
N2    4    0.820340    0.281303    0.124251    11.00000    0.01920    0.01312 =
         0.01685   -0.00113    0.00376   -0.00016
N3    4    0.815175    0.420770    0.093658    11.00000    0.01282    0.01267 =
         0.02037   -0.00290    0.00360    0.00010
N4    4    0.736628    0.661660    0.249116    11.00000    0.01444    0.00993 =
         0.01539   -0.00072    0.00089    0.00000
C1    1    0.785258    0.343872    0.083365    11.00000    0.01411    0.01442 =
         0.01346   -0.00285    0.00611   -0.00137
C2    1    0.702047    0.382917   -0.035927    11.00000    0.02196    0.02283 =
         0.01611   -0.00234    0.00092    0.00305
AFIX 137
H2A   2    0.657186    0.416330   -0.029989    11.00000   -1.50000
H2B   2    0.690899    0.347496   -0.081871    11.00000   -1.50000
H2C   2    0.744792    0.419463   -0.042176    11.00000   -1.50000
AFIX   0
C3    1    0.668488    0.263744    0.041741    11.00000    0.01710    0.01881 =
         0.02900   -0.00731    0.00408   -0.00663
AFIX 137
H3A   2    0.677372    0.218281    0.006811    11.00000   -1.50000
H3B   2    0.616243    0.283893    0.028518    11.00000   -1.50000
H3C   2    0.676182    0.243949    0.095569    11.00000   -1.50000
AFIX   0
C4    1    0.820674    0.196096    0.095634    11.00000    0.02534    0.01161 =
         0.02722   -0.00137    0.00722    0.00144
AFIX 137
H4A   2    0.787246    0.161986    0.122925    11.00000   -1.50000
H4B   2    0.872544    0.174058    0.105090    11.00000   -1.50000
H4C   2    0.802456    0.195239    0.039743    11.00000   -1.50000
AFIX   0
C5    1    0.863436    0.294266    0.201456    11.00000    0.02554    0.02596 =
         0.01699   -0.00082    0.00041    0.00661
AFIX 137
H5A   2    0.917910    0.288698    0.198569    11.00000   -1.50000
H5B   2    0.848195    0.252956    0.237554    11.00000   -1.50000
H5C   2    0.853056    0.349824    0.219933    11.00000   -1.50000
AFIX   0
C6    1    0.897018    0.433612    0.096213    11.00000    0.01347    0.01816 =
         0.03182   -0.00470    0.00644   -0.00248
AFIX 137
H6A   2    0.921056    0.381644    0.083810    11.00000   -1.50000
H6B   2    0.918832    0.451849    0.148372    11.00000   -1.50000
H6C   2    0.905989    0.475946    0.058170    11.00000   -1.50000
AFIX   0
C7    1    0.767237    0.494468    0.096718    11.00000    0.01670    0.01384 =
         0.01633   -0.00268    0.00224    0.00196
AFIX  23
H7A   2    0.713279    0.477319    0.091966    11.00000   -1.20000
H7B   2    0.773074    0.530874    0.052129    11.00000   -1.20000
AFIX   0
C8    1    0.788103    0.543198    0.172780    11.00000    0.01567    0.01350 =
         0.01640   -0.00219    0.00125   -0.00027
AFIX  23
H8A   2    0.798897    0.504546    0.217137    11.00000   -1.20000
H8B   2    0.834080    0.577075    0.170028    11.00000   -1.20000
AFIX   0
C9    1    0.721143    0.598870    0.183944    11.00000    0.01558    0.01372 =
         0.01406   -0.00307    0.00072   -0.00160
AFIX  23
H9A   2    0.704984    0.628910    0.134763    11.00000   -1.20000
H9B   2    0.678144    0.563481    0.194157    11.00000   -1.20000
AFIX   0
C10   1    0.788394    0.728637    0.228116    11.00000    0.01918    0.01250 =
         0.02319    0.00138    0.00294   -0.00388
AFIX 137
H10A  2    0.798567    0.767781    0.271380    11.00000   -1.50000
H10B  2    0.764116    0.757776    0.181732    11.00000   -1.50000
H10C  2    0.836358    0.704161    0.217502    11.00000   -1.50000
AFIX   0
C11   1    0.662377    0.700122    0.261957    11.00000    0.01700    0.01579 =
         0.02217   -0.00357    0.00342    0.00304
AFIX 137
H11A  2    0.671873    0.744264    0.300751    11.00000   -1.50000
H11B  2    0.629696    0.657880    0.280562    11.00000   -1.50000
H11C  2    0.637139    0.723305    0.212932    11.00000   -1.50000
AFIX   0
C12   1    0.770354    0.620610    0.323454    11.00000    0.02189    0.01661 =
         0.01371    0.00125    0.00010    0.00157
AFIX 137
H12A  2    0.821305    0.600055    0.318268    11.00000   -1.50000
H12B  2    0.737998    0.574247    0.334558    11.00000   -1.50000
H12C  2    0.773786    0.660718    0.366085    11.00000   -1.50000
AFIX   0
B1    3    0.921195    0.771218    0.012582    11.00000    0.01325    0.01099 =
         0.01486    0.00082    0.00252   -0.00036
C13   1    0.848844    0.709674   -0.019782    11.00000    0.01770    0.01165 =
         0.01249    0.00278    0.00283   -0.00114
C14   1    0.857728    0.640514   -0.067272    11.00000    0.02290    0.01585 =
         0.02192   -0.00066    0.00896   -0.00381
AFIX  43
H14A  2    0.907585    0.625554   -0.075914    11.00000   -1.20000
AFIX   0
C15   1    0.796844    0.593271   -0.101990    11.00000    0.03559    0.01722 =
         0.01722   -0.00382    0.00784   -0.00757
AFIX  43
H15A  2    0.805760    0.548245   -0.134662    11.00000   -1.20000
AFIX   0
C16   1    0.723083    0.611341   -0.089314    11.00000    0.02680    0.01890 =
         0.01879    0.00335   -0.00445   -0.00871
AFIX  43
H16A  2    0.681226    0.580004   -0.113849    11.00000   -1.20000
AFIX   0
C17   1    0.712166    0.676065   -0.040104    11.00000    0.01559    0.02010 =
         0.02658    0.00354   -0.00039   -0.00076
AFIX  43
H17A  2    0.662438    0.688420   -0.029230    11.00000   -1.20000
AFIX   0
C18   1    0.773769    0.723368   -0.006301    11.00000    0.01914    0.01412 =
         0.01831    0.00046    0.00235    0.00025
AFIX  43
H18A  2    0.764400    0.767117    0.027601    11.00000   -1.20000
AFIX   0
C19   1    0.900100    0.832162    0.082301    11.00000    0.01470    0.01036 =
         0.01473    0.00179    0.00392   -0.00251
C20   1    0.842329    0.892285    0.068924    11.00000    0.01508    0.01399 =
         0.01492    0.00100    0.00083   -0.00190
AFIX  43
H20A  2    0.813757    0.895858    0.018565    11.00000   -1.20000
AFIX   0
C21   1    0.825204    0.946594    0.125969    11.00000    0.01599    0.01443 =
         0.02154   -0.00008    0.00552    0.00003
AFIX  43
H21A  2    0.786247    0.986688    0.113857    11.00000   -1.20000
AFIX   0
C22   1    0.864910    0.942441    0.200723    11.00000    0.02123    0.01736 =
         0.01663   -0.00315    0.00739   -0.00467
AFIX  43
H22A  2    0.852901    0.978799    0.240194    11.00000   -1.20000
AFIX   0
C23   1    0.922153    0.884478    0.216570    11.00000    0.02011    0.01975 =
         0.01370    0.00183    0.00226   -0.00528
AFIX  43
H23A  2    0.949908    0.880966    0.267322    11.00000   -1.20000
AFIX   0
C24   1    0.939430    0.831011    0.158355    11.00000    0.01707    0.01353 =
         0.01649    0.00367    0.00254   -0.00188
AFIX  43
H24A  2    0.979470    0.792212    0.170685    11.00000   -1.20000
AFIX   0
C25   1    0.996438    0.716731    0.047156    11.00000    0.01697    0.01215 =
         0.01466   -0.00027    0.00436    0.00159
C26   1    0.991810    0.638133    0.080386    11.00000    0.01818    0.01533 =
         0.02422    0.00362    0.00667   -0.00010
AFIX  43
H26A  2    0.943375    0.612534    0.077756    11.00000   -1.20000
AFIX   0
C27   1    1.055395    0.596058    0.117113    11.00000    0.02403    0.01467 =
         0.02593    0.00618    0.00763    0.00333
AFIX  43
H27A  2    1.049863    0.542608    0.138335    11.00000   -1.20000
AFIX   0
C28   1    1.126709    0.632277    0.122643    11.00000    0.01897    0.02099 =
         0.02038    0.00260    0.00301    0.00710
AFIX  43
H28A  2    1.170214    0.604189    0.148024    11.00000   -1.20000
AFIX   0
C29   1    1.133759    0.710185    0.090595    11.00000    0.01489    0.02014 =
         0.02100   -0.00137    0.00298    0.00036
AFIX  43
H29A  2    1.182286    0.735729    0.094103    11.00000   -1.20000
AFIX   0
C30   1    1.069675    0.750801    0.053338    11.00000    0.01813    0.01321 =
         0.01819    0.00107    0.00468    0.00067
AFIX  43
H30A  2    1.075803    0.803697    0.031226    11.00000   -1.20000
AFIX   0
C31   1    0.942393    0.828359   -0.060676    11.00000    0.01050    0.01463 =
         0.01500    0.00180    0.00013   -0.00044
C32   1    0.953660    0.792979   -0.131952    11.00000    0.01537    0.01277 =
         0.01967    0.00016    0.00288    0.00123
AFIX  43
H32A  2    0.948263    0.734795   -0.138089    11.00000   -1.20000
AFIX   0
C33   1    0.972419    0.839447   -0.194122    11.00000    0.01560    0.02145 =
         0.01448   -0.00121    0.00351    0.00112
AFIX  43
H33A  2    0.979361    0.812647   -0.241268    11.00000   -1.20000
AFIX   0
C34   1    0.980997    0.924351   -0.187627    11.00000    0.01702    0.02097 =
         0.01580    0.00360    0.00210   -0.00372
AFIX  43
H34A  2    0.992856    0.956374   -0.230165    11.00000   -1.20000
AFIX   0
C35   1    0.971898    0.961685   -0.117629    11.00000    0.02170    0.01530 =
         0.01912    0.00039    0.00118   -0.00621
AFIX  43
H35A  2    0.978578    1.019747   -0.111660    11.00000   -1.20000
AFIX   0
C36   1    0.953008    0.914439   -0.056035    11.00000    0.01798    0.01678 =
         0.01334   -0.00187    0.00178   -0.00276
AFIX  43
H36A  2    0.947043    0.941642   -0.008811    11.00000   -1.20000
AFIX   0
B2    3    0.569495    0.368666    0.270144    11.00000    0.01269    0.01334 =
         0.01582   -0.00256    0.00243   -0.00060
C37   1    0.494217    0.359243    0.315070    11.00000    0.01558    0.01463 =
         0.01969   -0.00614    0.00410   -0.00537
C38   1    0.497648    0.310503    0.382257    11.00000    0.02112    0.02318 =
         0.02044   -0.00330    0.00408   -0.00704
AFIX  43
H38A  2    0.542850    0.280273    0.398961    11.00000   -1.20000
AFIX   0
C39   1    0.437577    0.304644    0.425394    11.00000    0.03721    0.02842 =
         0.02184   -0.00685    0.01223   -0.01735
AFIX  43
H39A  2    0.442602    0.271752    0.471125    11.00000   -1.20000
AFIX   0
C40   1    0.370274    0.346833    0.401661    11.00000    0.02982    0.02717 =
         0.04634   -0.01852    0.02544   -0.01557
AFIX  43
H40A  2    0.329737    0.344888    0.431946    11.00000   -1.20000
AFIX   0
C41   1    0.363089    0.391635    0.333459    11.00000    0.01800    0.02072 =
         0.05382   -0.01019    0.01442   -0.00531
AFIX  43
H41A  2    0.316537    0.418816    0.315424    11.00000   -1.20000
AFIX   0
C42   1    0.423961    0.397199    0.290818    11.00000    0.01652    0.01564 =
         0.03239   -0.00487    0.00610   -0.00352
AFIX  43
H42A  2    0.417514    0.427806    0.243690    11.00000   -1.20000
AFIX   0
C43   1    0.556919    0.443824    0.206087    11.00000    0.00991    0.01458 =
         0.01929   -0.00144    0.00105   -0.00199
C44   1    0.530444    0.521260    0.227696    11.00000    0.01484    0.01655 =
         0.01927   -0.00355    0.00331   -0.00112
AFIX  43
H44A  2    0.522116    0.528984    0.280036    11.00000   -1.20000
AFIX   0
C45   1    0.515854    0.587089    0.176218    11.00000    0.01369    0.01506 =
         0.02710   -0.00224    0.00040    0.00234
AFIX  43
H45A  2    0.495613    0.637362    0.192855    11.00000   -1.20000
AFIX   0
C46   1    0.531051    0.578858    0.100415    11.00000    0.01655    0.01796 =
         0.02180    0.00236   -0.00365    0.00288
AFIX  43
H46A  2    0.521303    0.623300    0.064645    11.00000   -1.20000
AFIX   0
C47   1    0.560669    0.504861    0.077583    11.00000    0.01572    0.02250 =
         0.01636   -0.00112   -0.00118    0.00113
AFIX  43
H47A  2    0.573115    0.499291    0.026423    11.00000   -1.20000
AFIX   0
C48   1    0.572311    0.438499    0.129307    11.00000    0.01248    0.01641 =
         0.01831   -0.00353   -0.00004    0.00021
AFIX  43
H48A  2    0.591333    0.387961    0.111845    11.00000   -1.20000
AFIX   0
C49   1    0.581003    0.278526    0.229604    11.00000    0.01638    0.01300 =
         0.01626    0.00018    0.00526   -0.00285
C50   1    0.525568    0.250071    0.169487    11.00000    0.01825    0.01635 =
         0.01982   -0.00043    0.00238   -0.00273
AFIX  43
H50A  2    0.483585    0.284938    0.152036    11.00000   -1.20000
AFIX   0
C51   1    0.529722    0.172940    0.134543    11.00000    0.02745    0.01824 =
         0.01961   -0.00301    0.00483   -0.00837
AFIX  43
H51A  2    0.491073    0.156391    0.094066    11.00000   -1.20000
AFIX   0
C52   1    0.590172    0.120110    0.158655    11.00000    0.03353    0.01320 =
         0.02441   -0.00271    0.01287   -0.00374
AFIX  43
H52A  2    0.593838    0.067979    0.134227    11.00000   -1.20000
AFIX   0
C53   1    0.645048    0.144840    0.219007    11.00000    0.02614    0.01434 =
         0.02741    0.00339    0.00811    0.00271
AFIX  43
H53A  2    0.686025    0.108886    0.237110    11.00000   -1.20000
AFIX   0
C54   1    0.640203    0.222485    0.253233    11.00000    0.02013    0.01569 =
         0.01933    0.00264    0.00421   -0.00036
AFIX  43
H54A  2    0.678631    0.238091    0.294297    11.00000   -1.20000
AFIX   0
C55   1    0.644175    0.396156    0.331971    11.00000    0.01585    0.01116 =
         0.01729    0.00060    0.00135   -0.00075
C56   1    0.718157    0.389225    0.312541    11.00000    0.01739    0.01417 =
         0.01815   -0.00028    0.00242   -0.00076
AFIX  43
H56A  2    0.724317    0.368868    0.262522    11.00000   -1.20000
AFIX   0
C57   1    0.782821    0.410932    0.363499    11.00000    0.01415    0.01453 =
         0.02577    0.00228    0.00088    0.00010
AFIX  43
H57A  2    0.831815    0.403533    0.348542    11.00000   -1.20000
AFIX   0
C58   1    0.775719    0.443333    0.436044    11.00000    0.02123    0.01301 =
         0.02104    0.00325   -0.00573   -0.00276
AFIX  43
H58A  2    0.819551    0.457179    0.471548    11.00000   -1.20000
AFIX   0
C59   1    0.703561    0.455151    0.455821    11.00000    0.02674    0.01712 =
         0.01712   -0.00260    0.00148   -0.00357
AFIX  43
H59A  2    0.697738    0.479370    0.504445    11.00000   -1.20000
AFIX   0
C60   1    0.639505    0.431726    0.404818    11.00000    0.01872    0.01682 =
         0.02050   -0.00150    0.00327   -0.00186
AFIX  43
H60A  2    0.590721    0.440168    0.419957    11.00000   -1.20000
HKLF 4
REM   DMSGUA3BPH4  k-CCD MEASUREMENT (MONOKLINIC, P21/C)
REM R1 =  0.0445 for   8821 Fo > 4sig(Fo)  and  0.0727 for all  12056 data
REM    603 parameters refined using      0 restraints
END
WGHT      0.0389      2.0808
REM Highest difference peak  0.305,  deepest hole -0.268,  1-sigma level  0.044
Q1    1   0.8851  0.7397 -0.0018  11.00000  0.05    0.30
Q2    1   0.9603  0.7425  0.0325  11.00000  0.05    0.30
Q3    1   0.9296  0.8032 -0.0264  11.00000  0.05    0.28
Q4    1   0.6080  0.3906  0.3015  11.00000  0.05    0.27
Q5    1   1.0285  0.7420  0.0594  11.00000  0.05    0.24
Q6    1   0.5743  0.3172  0.2533  11.00000  0.05    0.24
Q7    1   0.7345  0.6272  0.2173  11.00000  0.05    0.24
Q8    1   0.9157  0.8061  0.0529  11.00000  0.05    0.24
Q9    1   0.7539  0.5730  0.1798  11.00000  0.05    0.24
Q10   1   0.7505  0.6397  0.2862  11.00000  0.05    0.24
;
data_global
_journal_date_recd_electronic     2013-01-17
_journal_date_accepted     2013-01-20
_journal_name_full     'Acta Crystallographica, Section E'
_journal_year     2013
_journal_volume     69
_journal_issue      2
_journal_page_first     o292
_journal_page_last     o292
_journal_paper_category     QO
_journal_paper_doi     10.1107/S1600536813001992
_journal_coeditor_code     ZL2530
_publ_contact_author_name     'Dr Ioannis Tiritiris'
_publ_contact_author_address
;
Fakult\"at Chemie/Organische Chemie
Hochschule Aalen
Beethovenstrasse 1
D-73430 Aalen
Germany
;
_publ_contact_author_email     Ioannis.Tiritiris@htw-aalen.de
_publ_contact_author_fax     '49 7361 5762250'
_publ_contact_author_phone     '49 7361 5762230'
_publ_section_title
;\
<i>N</i>,<i>N</i>,<i>N</i>',<i>N</i>',<i>N</i>''-Pentamethyl-<i>N</i>''-[3-\
(trimethylazaniumyl)propyl]guanidinium bis(tetraphenylborate)
;
loop_
    _publ_author_name
    _publ_author_address
    'Tiritiris, Ioannis'
;
 Fakult\"at Chemie/Organische Chemie
 Hochschule Aalen
 Beethovenstrasse 1
 D-73430 Aalen
 Germany
;
