# Supplementary material for: N,N,N′,N′,N′′-Penta­methyl-N′′-[3-(tri­methyl­aza­nium­yl)prop­yl]guanidinium bis­(tetra­phenyl­borate)
Source: Acta Crystallogr Sect E Struct Rep Online. 2013 Jan 26;69(Pt 2):o292. doi: 10.1107/S1600536813001992 (PMC3569815; doi:10.1107/S1600536813001992)
Supplement: Supplementary file 2 [file e-69-0o292-Isup2.hkl]

# 
# h,k,l, Fc-squared, Fo-squared, sigma(Fo-squared) and status flag 
# 
data_I
_shelx_title '  DMSGUA3BPH4  k-CCD MEASUREMENT (MONOKLINIC, P21/C)' 
_shelx_refln_list_code          4 
_shelx_F_calc_maximum      283.77 
_exptl_crystal_F_000      1872.00 
_reflns_d_resolution_high  0.7505 
 
loop_ 
 _symmetry_equiv_pos_as_xyz 
 'x, y, z' 
 '-x, y+1/2, -z+1/2' 
 '-x, -y, -z' 
 'x, -y-1/2, z-1/2' 
 
_cell_length_a    17.7622 
_cell_length_b    16.1667 
_cell_length_c    17.3787 
_cell_angle_alpha  90.000 
_cell_angle_beta   98.045 
_cell_angle_gamma  90.000 
 
_shelx_F_squared_multiplier     1.000 
 
loop_ 
 _refln_index_h 
 _refln_index_k 
 _refln_index_l 
 _refln_F_squared_calc 
 _refln_F_squared_meas 
 _refln_F_squared_sigma 
 _refln_observed_status 
   1   0   0     1717.64     1711.01     38.14 o 
   2   0   0      284.43      273.68     12.63 o 
   3   0   0     8236.72     8036.06     68.18 o 
   4   0   0    12183.56    11796.61     85.24 o 
   5   0   0      947.28      830.91     20.56 o 
   6   0   0     3202.73     2833.14     43.78 o 
   7   0   0     1223.38     1148.37     34.98 o 
   8   0   0     3150.34     3195.59     67.10 o 
   9   0   0      133.91      140.82      9.44 o 
  10   0   0     1021.85     1090.71     27.42 o 
  11   0   0        8.95       24.56      5.68 o 
  12   0   0     1141.17     1138.93     24.56 o 
  13   0   0     1282.34     1164.43     32.12 o 
  14   0   0    14500.35    14879.73    287.32 o 
  15   0   0      275.53      323.24     18.92 o 
  16   0   0      647.46      607.73     23.62 o 
  17   0   0     1098.65     1069.91     42.54 o 
  18   0   0      101.76       86.02     19.86 o 
  19   0   0      129.32      112.46     20.80 o 
  20   0   0     1677.15     1667.26     66.16 o 
  21   0   0      326.30      361.04     32.12 o 
  22   0   0      489.46      541.57     40.66 o 
  23   0   0      175.91      141.76     68.04 o 
   1   1   0        0.13        0.59      4.84 o 
   2   1   0    10358.26    10276.81     68.85 o 
   3   1   0       56.86       33.61      5.79 o 
   4   1   0     9165.39     8934.46     54.67 o 
   5   1   0    19721.17    19212.69     97.63 o 
   6   1   0     6095.04     5845.22     76.78 o 
   7   1   0       98.54       82.70     12.28 o 
   8   1   0      413.61      420.72     25.05 o 
   9   1   0     2980.33     3229.35     51.75 o 
  10   1   0       90.03       66.18      6.57 o 
  11   1   0        2.53       -6.44      6.44 o 
  12   1   0      335.53      376.48      9.96 o 
  13   1   0       34.84       47.36      6.62 o 
  14   1   0     1063.28     1041.64     20.27 o 
  15   1   0      320.26      303.07     10.37 o 
  16   1   0      442.21      410.56     19.84 o 
  17   1   0      423.21      436.85     22.21 o 
  18   1   0     1277.31     1170.67     29.19 o 
  19   1   0      100.69      105.42     29.30 o 
  20   1   0        3.05      -22.99     22.99 o 
  21   1   0      876.19      919.00     34.00 o 
  22   1   0      138.77      109.12     61.91 o 
  23   1   0        8.35        9.29      7.21 o 
   0   2   0    17020.14    16696.83     75.76 o 
   1   2   0     3283.68     3205.90     34.34 o 
   2   2   0      378.31      369.94     10.70 o 
   3   2   0      965.53      899.51     12.82 o 
   4   2   0     3793.71     3545.38     50.51 o 
   5   2   0     3190.59     2962.63     39.42 o 
   6   2   0     3085.31     2908.94     35.90 o 
   7   2   0     1622.09     1581.54     31.33 o 
   8   2   0      342.94      379.03     18.43 o 
   9   2   0     1118.28     1106.48     19.89 o 
  10   2   0      313.56      282.84      9.29 o 
  11   2   0      148.32      106.26      8.72 o 
  12   2   0     1548.19     1530.04     27.45 o 
  13   2   0        0.16       -7.17      8.85 o 
  14   2   0      566.69      527.02     13.98 o 
  15   2   0     2096.03     2059.26     37.80 o 
  16   2   0      100.00       83.33     14.65 o 
  17   2   0        0.82        7.08      8.99 o 
  18   2   0       59.02       48.43     15.61 o 
  19   2   0        2.05      -15.12     15.12 o 
  20   2   0        1.30      -16.06     16.06 o 
  21   2   0       43.91       67.08     17.20 o 
  22   2   0      114.67      134.32     54.35 o 
  23   2   0       19.98      -32.12     54.84 o 
   1   3   0      326.89      306.76      5.58 o 
   2   3   0     5229.58     4998.93     67.00 o 
   3   3   0     2346.59     2223.52     21.08 o 
   4   3   0      767.77      710.87     11.43 o 
   5   3   0      811.65      739.48     12.41 o 
   6   3   0     1287.21     1215.53     36.07 o 
   7   3   0     6208.54     6071.53    115.17 o 
   8   3   0     1063.38     1203.45     22.26 o 
   9   3   0     5013.55     4955.00     93.56 o 
  10   3   0     2996.82     3137.76     61.91 o 
  11   3   0      303.33      303.75     11.88 o 
  12   3   0      449.03      484.40     14.85 o 
  13   3   0     2787.57     2934.47     50.12 o 
  14   3   0     1201.70     1235.58     24.31 o 
  15   3   0      241.87      201.45     17.47 o 
  16   3   0      603.78      536.29     14.82 o 
  17   3   0     1291.77     1346.44     40.64 o 
  18   3   0        3.15       -7.35      7.35 o 
  19   3   0       96.78       85.11     22.21 o 
  20   3   0        4.84       23.29     39.23 o 
  21   3   0      842.99      873.62     41.13 o 
  22   3   0      162.32      206.99     85.53 o 
  23   3   0       96.25       95.46     53.86 o 
   0   4   0    26302.93    24521.93    120.56 o 
   1   4   0      106.53      102.58      7.78 o 
   2   4   0      897.65      825.90     14.93 o 
   3   4   0     5180.74     4881.19     73.68 o 
   4   4   0        9.98       34.19      7.85 o 
   5   4   0     2522.01     2360.01     78.93 o 
   6   4   0      609.09      584.24     17.15 o 
   7   4   0      848.68      879.72     41.58 o 
   8   4   0     2360.41     2540.57     42.64 o 
   9   4   0     6392.72     7046.36    108.52 o 
  10   4   0      375.89      357.87     20.31 o 
  11   4   0      511.48      591.09     14.71 o 
  12   4   0      440.80      392.68     25.05 o 
  13   4   0     2029.56     1944.48     31.77 o 
  14   4   0     2233.65     2388.10     38.77 o 
  15   4   0      206.22      134.65     11.15 o 
  16   4   0       71.31       33.73     46.79 o 
  17   4   0       38.20       30.16     24.56 o 
  18   4   0       21.64       -7.45      7.45 o 
  19   4   0      276.36      278.22     17.96 o 
  20   4   0       69.75       96.15     10.21 o 
  21   4   0       59.02       -4.16     28.36 o 
  22   4   0       71.06       89.78     27.42 o 
  23   4   0      151.41      135.44      7.06 o 
   1   5   0     3317.43     3221.29     22.08 o 
   2   5   0      949.87      888.46     12.05 o 
   3   5   0     6092.62     5737.87     72.07 o 
   4   5   0     5843.45     5703.05    155.47 o 
   5   5   0       30.41       35.64      6.14 o 
   6   5   0        1.76        0.32     16.06 o 
   7   5   0      559.34      531.78     17.49 o 
   8   5   0        0.34       -7.29      7.29 o 
   9   5   0      217.49      247.64     13.34 o 
  10   5   0      891.55      977.47     40.64 o 
  11   5   0     1978.52     2210.21     39.65 o 
  12   5   0      226.65      276.82     17.47 o 
  13   5   0       20.69       24.90     23.64 o 
  14   5   0      222.36      219.99     53.41 o 
  15   5   0      276.18      277.52     14.65 o 
  16   5   0      435.14      402.06     15.27 o 
  17   5   0      322.95      313.81     96.87 o 
  18   5   0       24.29       -0.37     32.14 o 
  19   5   0       95.55      112.90     33.08 o 
  20   5   0       25.27       38.33     11.98 o 
  21   5   0      253.50      306.28     89.80 o 
  22   5   0      568.70      486.77     33.10 o 
   0   6   0    14016.53    13373.42    101.14 o 
   1   6   0       37.96       30.24      7.56 o 
   2   6   0      662.78      728.73     33.10 o 
   3   6   0      305.29      281.67     18.92 o 
   4   6   0     1709.19     1590.72     46.30 o 
   5   6   0     3047.67     3308.57     59.45 o 
   6   6   0      760.87      875.54     23.17 o 
   7   6   0     1450.63     1437.42     26.73 o 
   8   6   0     3156.07     3412.32     55.39 o 
   9   6   0       92.17       91.70     61.44 o 
  10   6   0       70.83       81.90      7.43 o 
  11   6   0       31.24       32.89     11.34 o 
  12   6   0      158.06      187.85     22.21 o 
  13   6   0        0.23        1.81     11.92 o 
  14   6   0       57.35        0.52     29.30 o 
  15   6   0       34.82        0.11     11.44 o 
  16   6   0      150.01      157.43     12.75 o 
  17   6   0      463.81      431.46     62.85 o 
  18   6   0      317.36      281.25     13.73 o 
  19   6   0      175.48      203.48     14.98 o 
  20   6   0      342.70      346.41     17.32 o 
  21   6   0        0.18       50.10     25.50 o 
  22   6   0       12.17       37.80     35.92 o 
   1   7   0      117.13      124.76      9.44 o 
   2   7   0      171.75      174.86     21.74 o 
   3   7   0     4689.49     4818.50    118.25 o 
   4   7   0     3606.39     3745.29    104.70 o 
   5   7   0       69.65       72.91     12.50 o 
   6   7   0      573.42      567.60     19.57 o 
   7   7   0     1543.37     1612.83     29.84 o 
   8   7   0      191.10      161.81     30.73 o 
   9   7   0       83.39       75.33      9.08 o 
  10   7   0       39.27       41.98      8.99 o 
  11   7   0       53.92       43.41     12.28 o 
  12   7   0        0.00        2.47     24.58 o 
  13   7   0       91.76      135.47     29.30 o 
  14   7   0      859.23      769.86     32.61 o 
  15   7   0      431.81      386.96     17.94 o 
  16   7   0        8.17        2.43     12.73 o 
  17   7   0        0.79      -11.81     11.81 o 
  18   7   0       81.88       99.64     16.10 o 
  19   7   0       10.39        7.25     14.48 o 
  20   7   0       79.28       50.00     14.34 o 
  21   7   0      277.68      305.30     32.12 o 
  22   7   0       23.96      -36.86     36.86 o 
   0   8   0      608.50      644.59     29.30 o 
   1   8   0     1753.02     1854.42     48.22 o 
   2   8   0      423.11      438.56     15.12 o 
   3   8   0     1221.72     1181.46     49.16 o 
   4   8   0        5.77       -3.80     17.00 o 
   5   8   0      150.54      101.82     14.31 o 
   6   8   0     1145.09     1244.63     30.16 o 
   7   8   0      127.41      135.76     13.09 o 
   8   8   0      307.70      315.48     21.74 o 
   9   8   0      138.35      157.41     75.62 o 
  10   8   0        0.35       -2.38     12.75 o 
  11   8   0       93.74      109.13     46.32 o 
  12   8   0      403.86      355.01     11.92 o 
  13   8   0     1351.03     1200.99     26.52 o 
  14   8   0     1074.66      946.58     24.72 o 
  15   8   0       75.65       80.29     44.91 o 
  16   8   0       41.28       51.74     35.45 o 
  17   8   0       74.28       67.37     17.00 o 
  18   8   0      176.70      135.78     36.39 o 
  19   8   0        0.01        3.19     13.70 o 
  20   8   0      188.83      241.02     17.94 o 
  21   8   0       62.36      169.18     38.74 o 
   1   9   0        0.14      -14.18     14.18 o 
   2   9   0     3362.81     3534.92     90.72 o 
   3   9   0      744.57      833.63     45.36 o 
   4   9   0     2269.28     2244.76     94.52 o 
   5   9   0      797.87      869.53     34.02 o 
   6   9   0     1412.66     1436.91     42.99 o 
   7   9   0      749.31      790.24     25.94 o 
   8   9   0      125.38      146.26     17.96 o 
   9   9   0       62.89       90.96     14.89 o 
  10   9   0       61.66       47.62      7.56 o 
  11   9   0      197.90      212.55     21.27 o 
  12   9   0      178.20      174.55     12.28 o 
  13   9   0        0.47      -13.12     16.06 o 
  14   9   0      433.10      379.23     25.03 o 
  15   9   0       55.75       64.36     26.93 o 
  16   9   0       99.38       82.06     43.48 o 
  17   9   0       96.52       88.44     16.08 o 
  18   9   0       26.14       17.56     16.06 o 
  19   9   0       39.64       28.37     46.77 o 
  20   9   0       18.92       -9.44     19.86 o 
  21   9   0      368.72      359.16     39.68 o 
   0  10   0      438.46      396.96     25.50 o 
   1  10   0       96.38       69.96     12.30 o 
   2  10   0      195.62      238.19     13.24 o 
   3  10   0      213.86      206.98     26.48 o 
   4  10   0       54.88       70.41     13.70 o 
   5  10   0      115.61      180.25     17.71 o 
   6  10   0       47.26       40.78     19.86 o 
   7  10   0      273.00      208.50     16.92 o 
   8  10   0      500.31      517.06     21.60 o 
   9  10   0      864.98      857.25     31.18 o 
  10  10   0      379.78      390.13     17.51 o 
  11  10   0        0.07      -12.77     12.77 o 
  12  10   0       46.59       48.88     12.77 o 
  13  10   0      264.64      216.20     17.96 o 
  14  10   0       69.55       58.22     18.90 o 
  15  10   0        5.90       14.58     59.54 o 
  16  10   0       19.00       30.32     28.83 o 
  17  10   0      289.18      292.78     21.25 o 
  18  10   0       89.19      108.44     24.09 o 
  19  10   0       24.03       12.30     21.74 o 
  20  10   0      129.33      139.88     35.92 o 
   1  11   0      330.76      333.36     15.21 o 
   2  11   0      574.66      607.73     20.80 o 
   3  11   0        2.82       18.79     31.67 o 
   4  11   0      963.07     1090.59     38.76 o 
   5  11   0      659.36      719.57     30.24 o 
   6  11   0       31.00       29.73     17.49 o 
   7  11   0      405.23      396.58     21.60 o 
   8  11   0     3273.81     3349.56     67.25 o 
   9  11   0       16.46       45.17     16.13 o 
  10  11   0        0.67       -6.66     14.78 o 
  11  11   0      447.37      474.39     19.81 o 
  12  11   0        0.43      -13.42     13.42 o 
  13  11   0      105.85       95.46     68.06 o 
  14  11   0      194.05      187.76     11.97 o 
  15  11   0      719.12      682.64     15.54 o 
  16  11   0        0.80       14.80     15.61 o 
  17  11   0      778.22      865.03     58.13 o 
  18  11   0      561.66      507.36     86.96 o 
  19  11   0      141.95      182.42     28.36 o 
  20  11   0        0.12      -30.24     31.18 o 
   0  12   0       12.56        3.60     16.17 o 
   1  12   0      152.27      167.05     20.78 o 
   2  12   0      226.35      185.65     24.11 o 
   3  12   0      110.52       94.22     21.87 o 
   4  12   0     2696.40     2722.93     94.52 o 
   5  12   0      817.21      759.40     33.08 o 
   6  12   0      978.56     1050.66     30.76 o 
   7  12   0     3822.40     3957.80     90.27 o 
   8  12   0      171.55      135.25     36.39 o 
   9  12   0      356.66      322.81     56.70 o 
  10  12   0       15.75       -2.44     17.67 o 
  11  12   0      617.33      595.02     23.46 o 
  12  12   0      251.85      253.88     33.55 o 
  13  12   0       64.76       64.59     15.96 o 
  14  12   0      937.65      933.49     42.05 o 
  15  12   0      377.67      374.78     46.79 o 
  16  12   0      124.06       91.54     55.76 o 
  17  12   0        2.64        9.41     40.66 o 
  18  12   0       82.64       89.78     21.74 o 
  19  12   0      828.22      827.95     48.22 o 
   1  13   0      800.24      820.93     22.48 o 
   2  13   0      557.96      580.17     42.07 o 
   3  13   0     1482.43     1420.94     39.94 o 
   4  13   0      308.67      289.74     22.32 o 
   5  13   0      239.54      227.15     18.46 o 
   6  13   0      517.61      556.37     29.77 o 
   7  13   0      498.05      412.07     62.38 o 
   8  13   0      208.45      184.87     26.93 o 
   9  13   0      512.95      520.69     25.99 o 
  10  13   0       28.15       49.77     21.25 o 
  11  13   0       22.55       24.39     25.99 o 
  12  13   0     1583.07     1539.36     44.42 o 
  13  13   0      311.60      327.60     19.26 o 
  14  13   0       63.82       25.49     20.33 o 
  15  13   0       68.44       42.98     17.02 o 
  16  13   0      796.79      861.06     26.55 o 
  17  13   0      192.36      163.50     22.68 o 
  18  13   0      187.02      204.16     34.98 o 
   0  14   0      245.97      233.25     22.68 o 
   1  14   0      112.98       95.33     12.91 o 
   2  14   0      349.23      309.66     13.68 o 
   3  14   0     1216.27     1226.56     37.01 o 
   4  14   0      900.86      899.38     34.95 o 
   5  14   0     2971.50     2861.68     60.92 o 
   6  14   0     1388.11     1332.91     42.93 o 
   7  14   0      102.72       92.55     28.81 o 
   8  14   0     1334.93     1415.51     60.48 o 
   9  14   0     2948.18     3113.16     65.77 o 
  10  14   0      170.82      172.45     38.76 o 
  11  14   0      179.87      185.18     18.13 o 
  12  14   0      279.45      278.23     21.37 o 
  13  14   0        6.93       19.54     21.70 o 
  14  14   0        3.21       -6.04     15.12 o 
  15  14   0      145.34      171.06     14.94 o 
  16  14   0     1042.30     1181.46     35.92 o 
  17  14   0       46.78       51.04     21.74 o 
   1  15   0      110.08       89.72     12.06 o 
   2  15   0      679.03      733.09     42.05 o 
   3  15   0      355.19      320.47     23.05 o 
   4  15   0      133.59      130.25     17.48 o 
   5  15   0     2060.15     2064.31     49.22 o 
   6  15   0     1088.30     1112.42     33.33 o 
   7  15   0      463.01      470.51     35.45 o 
   8  15   0        0.03        0.78     29.30 o 
   9  15   0      325.99      234.27     47.73 o 
  10  15   0       71.42       75.77     40.17 o 
  11  15   0      601.68      651.05     59.07 o 
  12  15   0      339.59      305.37     38.76 o 
  13  15   0      212.72      200.68     50.10 o 
  14  15   0        1.99      -27.89     27.89 o 
  15  15   0       16.24       43.38     27.89 o 
  16  15   0       58.60       59.54     24.56 o 
   0  16   0      491.55      435.86     27.40 o 
   1  16   0      896.05      791.51     23.75 o 
   2  16   0      257.59      280.19     35.43 o 
   3  16   0      309.42      250.59     25.01 o 
   4  16   0      264.08      253.93     20.85 o 
   5  16   0      703.72      673.62     26.95 o 
   6  16   0      399.17      398.47     41.58 o 
   7  16   0      447.16      454.92     25.52 o 
   8  16   0      103.51      105.89     38.27 o 
   9  16   0      327.17      367.00     27.89 o 
  10  16   0        5.58      -15.63     15.63 o 
  11  16   0       40.59       17.01     21.13 o 
  12  16   0      415.90      405.09     28.83 o 
  13  16   0       83.59      100.86     37.82 o 
  14  16   0       18.66       54.95     19.40 o 
  15  16   0      291.35      352.54     24.56 o 
   1  17   0      867.25      851.37     25.62 o 
   2  17   0     1300.76     1235.48     41.29 o 
   3  17   0       33.05       27.79     32.14 o 
   4  17   0        1.66      -21.27     21.27 o 
   5  17   0       86.72       71.60     19.41 o 
   6  17   0      455.12      432.47     51.04 o 
   7  17   0      310.56      277.66     22.00 o 
   8  17   0        1.35       39.31     22.00 o 
   9  17   0      146.88      154.66     31.67 o 
  10  17   0       26.60       63.84     31.18 o 
  11  17   0       55.52       74.48     52.00 o 
  12  17   0       66.96       98.53     24.25 o 
  13  17   0       28.06       22.42     22.21 o 
  14  17   0        6.47       21.74     20.80 o 
   0  18   0     2722.00     2761.17     84.47 o 
   1  18   0       65.57       56.19     20.33 o 
   2  18   0     2007.60     2014.62     58.67 o 
   3  18   0      357.09      365.19     24.63 o 
   4  18   0       72.21       63.52     18.96 o 
   5  18   0      107.77      151.59     25.05 o 
   6  18   0     2918.53     2963.46     68.40 o 
   7  18   0      402.55      439.42     27.61 o 
   8  18   0       98.99      114.91     22.00 o 
   9  18   0        0.87       31.52     17.99 o 
  10  18   0       24.51       12.06     22.74 o 
  11  18   0      396.54      399.13     58.13 o 
  12  18   0       22.19       51.87     26.46 o 
   1  19   0        1.27       18.02     20.74 o 
   2  19   0     1514.72     1516.98     43.29 o 
   3  19   0        2.83       13.86     20.31 o 
   4  19   0      517.14      531.88     28.53 o 
   5  19   0      132.29      163.25     24.71 o 
   6  19   0      117.00      129.87     30.71 o 
   7  19   0        7.97      -20.03     20.03 o 
   8  19   0      360.80      335.27     32.14 o 
   9  19   0       34.59       47.73     28.36 o 
  10  19   0      321.99      302.75     26.93 o 
  11  19   0       72.89       47.24     34.98 o 
   0  20   0       71.21       50.34     18.43 o 
   1  20   0       28.79       26.30     21.27 o 
   2  20   0      245.21      206.83     30.24 o 
   3  20   0       37.23       13.22     24.58 o 
   4  20   0       63.45       68.01     28.36 o 
   5  20   0       24.86       10.61     28.83 o 
   6  20   0      262.59      237.53     27.42 o 
   7  20   0        2.58       19.86     24.63 o 
   8  20   0        0.01        3.26     29.77 o 
   1  21   0        7.59      -12.30     24.56 o 
   2  21   0      242.81      262.76     38.74 o 
   3  21   0       26.33       99.06     20.43 o 
   4  21   0       95.78      159.70     29.28 o 
   5  21   0      961.26      985.81     93.58 o 
 -23   1   1        0.75       30.17    136.10 o 
 -22   1   1       35.06       27.24     20.69 o 
 -21   1   1      479.90      570.66     30.71 o 
 -20   1   1       16.67       25.75     18.37 o 
 -19   1   1      600.19      599.08     20.41 o 
 -18   1   1      279.85      297.40     27.42 o 
 -17   1   1      185.79      177.58     13.60 o 
 -16   1   1       54.03       19.81     23.64 o 
 -15   1   1       93.99      123.83      8.60 o 
 -14   1   1      121.71      114.59     12.28 o 
 -13   1   1       63.83       80.03     10.87 o 
 -12   1   1     1649.60     1702.07     29.08 o 
 -11   1   1      316.19      302.44      9.60 o 
 -10   1   1        2.11      -10.34     10.34 o 
  -9   1   1       19.92       25.18      5.16 o 
  -8   1   1      244.82      266.33     10.63 o 
  -7   1   1      436.89      401.84     12.88 o 
  -6   1   1     1822.51     1686.63     20.18 o 
  -5   1   1    40128.21    37626.31    271.75 o 
  -4   1   1     7298.04     6747.29     93.62 o 
  -3   1   1        7.48       33.74      6.36 o 
  -2   1   1       11.00       32.14      5.39 o 
  -1   1   1    13171.06    13682.30    149.02 o 
   0   1   1      707.04      665.41     11.25 o 
   1   1   1     4943.91     4859.28     53.01 o 
   2   1   1     8771.14     8580.61     70.58 o 
   3   1   1    21913.74    20263.19    101.96 o 
   4   1   1        6.27       35.50      6.81 o 
   5   1   1    10612.28     9854.03     84.19 o 
   6   1   1      789.88      733.04     13.28 o 
   7   1   1    10859.08    10608.19    125.43 o 
   8   1   1     1618.64     1804.66     27.61 o 
   9   1   1     4414.90     4539.04     66.13 o 
  10   1   1     2731.80     2846.60     43.43 o 
  11   1   1     3088.23     3231.15     45.17 o 
  12   1   1      686.52      641.02     14.15 o 
  13   1   1       14.75      -12.52     32.14 o 
  14   1   1      662.23      723.19     14.93 o 
  15   1   1     2739.49     2887.20     44.77 o 
  16   1   1       65.56       24.19     10.31 o 
  17   1   1      590.37      604.29     19.23 o 
  18   1   1        0.13      -22.67     26.48 o 
  19   1   1      263.17      232.07     17.03 o 
  20   1   1       37.78      -19.44     28.50 o 
  21   1   1      811.27      840.84     54.35 o 
  22   1   1       39.89      -38.09     38.09 o 
  23   1   1       45.68      117.20     61.42 o 
 -23   2   1       17.22      -54.84     54.84 o 
 -22   2   1       45.06       59.50     20.85 o 
 -21   2   1       93.89      108.17     15.61 o 
 -20   2   1       28.79       32.72     14.45 o 
 -19   2   1       47.44       54.21     13.59 o 
 -18   2   1       52.55       45.60     13.22 o 
 -17   2   1      174.07      189.65     10.31 o 
 -16   2   1        9.11       -9.43     15.30 o 
 -15   2   1     6926.85     7083.53    103.42 o 
 -14   2   1     3629.40     3762.37     59.23 o 
 -13   2   1      203.22      172.08      9.37 o 
 -12   2   1      828.57      919.03     20.68 o 
 -11   2   1      100.43       63.78      8.86 o 
 -10   2   1      615.82      624.77     13.73 o 
  -9   2   1      419.82      532.54     13.59 o 
  -8   2   1      506.66      525.08     19.39 o 
  -7   2   1      165.87      145.73      6.44 o 
  -6   2   1      144.04      114.38     17.00 o 
  -5   2   1      205.51      176.30      7.65 o 
  -4   2   1     3598.55     3430.28     36.26 o 
  -3   2   1      889.28      837.22     16.33 o 
  -2   2   1     4047.03     3949.61     32.05 o 
  -1   2   1      210.64      198.33      9.24 o 
   0   2   1     3841.05     3600.90     27.31 o 
   1   2   1     9577.32     8814.23     77.45 o 
   2   2   1    18975.84    18511.17    130.92 o 
   3   2   1    48792.81    47743.64    267.17 o 
   4   2   1    36333.61    35383.68    235.83 o 
   5   2   1      725.88      664.32     11.70 o 
   6   2   1     7944.78     7600.43    106.72 o 
   7   2   1       53.43       14.44     22.70 o 
   8   2   1     5875.17     6122.68     83.75 o 
   9   2   1      153.09      157.06     11.81 o 
  10   2   1       36.71       49.76      6.57 o 
  11   2   1     2309.30     2120.00     60.01 o 
  12   2   1       16.64        7.59     19.84 o 
  13   2   1       53.60        9.68     16.53 o 
  14   2   1     3525.84     3628.05     55.59 o 
  15   2   1       32.92       13.72      7.87 o 
  16   2   1     1925.45     1883.65     32.33 o 
  17   2   1      496.61      508.23     15.59 o 
  18   2   1      315.73      292.39     32.59 o 
  19   2   1      120.24       79.13     14.48 o 
  20   2   1       45.07       23.88     22.21 o 
  21   2   1        3.61       36.84     59.07 o 
  22   2   1       65.99       82.91     33.90 o 
  23   2   1      104.63       14.18     52.92 o 
 -23   3   1      137.41      193.77     31.18 o 
 -22   3   1       37.45       32.43     43.48 o 
 -21   3   1       76.58       90.68     14.15 o 
 -20   3   1        9.03       15.08     21.74 o 
 -19   3   1      485.26      457.85     15.21 o 
 -18   3   1        0.02      -11.44     11.44 o 
 -17   3   1      433.99      435.04     23.62 o 
 -16   3   1     1819.98     1793.78     32.77 o 
 -15   3   1     1178.67     1230.05     24.90 o 
 -14   3   1     1793.38     1870.46     32.47 o 
 -13   3   1       11.81        6.36     12.23 o 
 -12   3   1     1764.09     1711.30     31.54 o 
 -11   3   1      150.99      176.63     11.35 o 
 -10   3   1      120.49      100.57      8.97 o 
  -9   3   1       87.79       84.80      9.36 o 
  -8   3   1      633.81      699.57     16.66 o 
  -7   3   1    15430.53    15808.13    256.98 o 
  -6   3   1     2622.71     2669.55     55.59 o 
  -5   3   1      105.32       98.76      3.73 o 
  -4   3   1        6.08        6.14      3.73 o 
  -3   3   1    25562.50    24340.83    191.37 o 
  -2   3   1    32662.20    31178.41    218.41 o 
  -1   3   1    11210.65    10614.68     81.54 o 
   0   3   1      119.69      111.32      8.61 o 
   1   3   1     4363.68     4161.35     48.79 o 
   2   3   1    12482.96    12060.96     76.20 o 
   3   3   1     2772.46     2604.88     29.96 o 
   4   3   1     2885.00     2663.08     36.81 o 
   5   3   1      430.47      424.78     30.24 o 
   6   3   1     7493.29     7526.59    111.07 o 
   7   3   1     8976.65     9586.77    123.95 o 
   8   3   1    10314.48    11104.21    217.40 o 
   9   3   1      219.98      215.60     25.05 o 
  10   3   1     3043.40     3157.96     38.00 o 
  11   3   1      298.71      341.13     11.81 o 
  12   3   1      166.57      156.29      9.27 o 
  13   3   1      755.45      783.61     26.46 o 
  14   3   1       96.21      111.54      8.72 o 
  15   3   1      771.83      734.99     31.65 o 
  16   3   1       15.35      -11.73     11.81 o 
  17   3   1      106.98       81.08      9.23 o 
  18   3   1      101.45       80.34      9.93 o 
  19   3   1       22.89       11.98      6.62 o 
  20   3   1      154.78      116.06     15.37 o 
  21   3   1        9.81      -14.61     14.61 o 
  22   3   1       17.28       62.80     56.72 o 
  23   3   1       15.32       33.63     10.48 o 
 -23   4   1      278.57      324.18     32.12 o 
 -22   4   1      483.66      549.13     38.74 o 
 -21   4   1        3.24       -2.00     24.00 o 
 -20   4   1       29.60       21.48     10.17 o 
 -19   4   1       88.84       57.04     11.34 o 
 -18   4   1       12.54      -15.29     15.29 o 
 -17   4   1      136.72      151.17     11.92 o 
 -16   4   1        9.13      -14.17     14.17 o 
 -15   4   1      429.49      413.38     13.59 o 
 -14   4   1      511.33      519.72     26.95 o 
 -13   4   1      443.14      435.23     13.24 o 
 -12   4   1      192.19      204.17     10.59 o 
 -11   4   1      195.20      183.71      9.44 o 
 -10   4   1     1019.00     1050.30     20.17 o 
  -9   4   1     1609.13     1693.94     32.24 o 
  -8   4   1     1472.18     1632.06     34.29 o 
  -7   4   1     1028.66     1177.89     24.34 o 
  -6   4   1        9.57       -7.15      7.15 o 
  -5   4   1      135.19       86.68      6.68 o 
  -4   4   1    10858.72    10571.99    100.86 o 
  -3   4   1     2250.19     2098.48     23.01 o 
  -2   4   1      976.58      903.49     12.35 o 
  -1   4   1     2481.62     2364.11     27.64 o 
   0   4   1     7096.75     6913.04     75.16 o 
   1   4   1     2275.28     2117.34     29.87 o 
   2   4   1    23995.38    23552.45    186.28 o 
   3   4   1      128.94      119.65     11.93 o 
   4   4   1     2154.03     2159.51     68.04 o 
   5   4   1     6447.46     6451.06     87.12 o 
   6   4   1      186.08      171.64     17.02 o 
   7   4   1      968.28     1129.34     28.77 o 
   8   4   1     3566.74     3775.72    129.48 o 
   9   4   1     1283.80     1357.44     34.98 o 
  10   4   1     1561.96     1593.39     74.19 o 
  11   4   1     2733.07     2755.54     63.79 o 
  12   4   1      358.97      461.12     14.34 o 
  13   4   1     3295.11     3487.53     48.58 o 
  14   4   1      226.86      253.08     25.99 o 
  15   4   1       68.82       40.61     14.18 o 
  16   4   1      150.14      113.02     68.53 o 
  17   4   1        0.91       12.87      9.23 o 
  18   4   1      204.24      210.07     22.68 o 
  19   4   1       25.93       24.47     15.12 o 
  20   4   1       90.89       58.33     13.69 o 
  21   4   1      124.67      133.48     23.75 o 
  22   4   1        8.90        4.74     23.62 o 
 -22   5   1      134.90      110.58     28.36 o 
 -21   5   1       16.97       19.39     61.44 o 
 -20   5   1      123.49      106.30     13.74 o 
 -19   5   1      178.69      183.26     65.22 o 
 -18   5   1      198.12      186.02     12.62 o 
 -17   5   1        6.22        7.67     11.44 o 
 -16   5   1     1374.63     1289.58     27.61 o 
 -15   5   1       54.62       36.96     10.31 o 
 -14   5   1     2824.60     2756.34     84.59 o 
 -13   5   1      457.57      486.82     17.49 o 
 -12   5   1      732.75      672.99     16.17 o 
 -11   5   1      103.81       84.12     10.46 o 
 -10   5   1     4231.11     4459.96     71.99 o 
  -9   5   1     2823.80     3083.70     73.72 o 
  -8   5   1      984.38      986.71     19.74 o 
  -7   5   1      849.90      984.87     25.62 o 
  -6   5   1      120.26      146.11     10.54 o 
  -5   5   1     5445.85     5530.10     92.84 o 
  -4   5   1     1169.83     1036.85     31.18 o 
  -3   5   1     1827.46     1671.40     11.76 o 
  -2   5   1     9611.45     9244.47    146.16 o 
  -1   5   1     1270.59     1144.77     23.89 o 
   0   5   1       60.33       33.33     11.53 o 
   1   5   1      617.67      584.72     27.06 o 
   2   5   1     5009.04     4741.25     50.40 o 
   3   5   1     3821.79     3588.81     37.69 o 
   4   5   1     1151.17     1047.09     35.24 o 
   5   5   1     5367.85     5601.63     98.04 o 
   6   5   1      874.98     1082.39     25.20 o 
   7   5   1      919.89     1085.70     26.01 o 
   8   5   1     4458.61     5060.05     80.18 o 
   9   5   1      133.12       76.49     12.24 o 
  10   5   1        1.30      -10.63     17.49 o 
  11   5   1     1929.98     2053.12     37.37 o 
  12   5   1       85.24       95.60     13.71 o 
  13   5   1      721.06      721.32     18.31 o 
  14   5   1      232.37      235.38     12.75 o 
  15   5   1      423.33      403.62     17.02 o 
  16   5   1       80.58       75.73     18.90 o 
  17   5   1       13.03       -4.61     11.04 o 
  18   5   1        3.37       30.71     36.86 o 
  19   5   1      170.61      147.73     13.74 o 
  20   5   1        0.12      -12.34     15.37 o 
  21   5   1       87.51       76.71     23.50 o 
  22   5   1      108.89      102.08     27.42 o 
 -22   6   1      340.04      396.02     35.92 o 
 -21   6   1       41.37        8.48    122.39 o 
 -20   6   1      286.69      316.19     28.83 o 
 -19   6   1      268.36      258.87     17.02 o 
 -18   6   1       29.14       19.92     12.75 o 
 -17   6   1      506.33      410.64     32.61 o 
 -16   6   1     1927.65     1936.34     38.76 o 
 -15   6   1      325.95      319.20     15.21 o 
 -14   6   1     2049.18     1935.54     37.04 o 
 -13   6   1      421.18      415.42     16.10 o 
 -12   6   1     3331.91     3579.54     91.21 o 
 -11   6   1     1319.74     1382.43     30.16 o 
 -10   6   1      166.16      144.00     21.27 o 
  -9   6   1       35.32        8.43     32.14 o 
  -8   6   1     1027.09      973.63     22.70 o 
  -7   6   1     3932.06     4098.71     72.96 o 
  -6   6   1     2025.91     2229.22     47.66 o 
  -5   6   1      444.44      490.99     16.64 o 
  -4   6   1       47.20       22.68      5.68 o 
  -3   6   1      401.40      411.14     16.06 o 
  -2   6   1       25.61       -2.78      8.99 o 
  -1   6   1      580.89      536.70     14.49 o 
   0   6   1      168.39      152.82      9.27 o 
   1   6   1      595.97      515.35     15.12 o 
   2   6   1      501.95      553.05     21.26 o 
   3   6   1    15255.86    14495.79    330.11 o 
   4   6   1     1230.35     1369.53     64.28 o 
   5   6   1      560.08      518.61     29.30 o 
   6   6   1      191.25      226.47      9.85 o 
   7   6   1     3520.44     3754.37     61.75 o 
   8   6   1      822.40      855.80     18.76 o 
   9   6   1        0.01       -8.09      8.09 o 
  10   6   1       18.23       37.43     14.65 o 
  11   6   1        0.21      -14.61     25.52 o 
  12   6   1      619.51      551.26     33.08 o 
  13   6   1       96.67       78.96     16.53 o 
  14   6   1      173.67      181.68     11.63 o 
  15   6   1       11.16       -7.44      7.44 o 
  16   6   1        1.59        9.77     11.34 o 
  17   6   1       93.48       89.17     11.02 o 
  18   6   1       32.37       36.83     11.08 o 
  19   6   1      551.96      563.63     18.63 o 
  20   6   1      416.71      420.01     23.62 o 
  21   6   1      146.58      183.36     28.36 o 
  22   6   1      125.25       68.98     34.04 o 
 -22   7   1       38.59        0.94     44.42 o 
 -21   7   1       98.02      148.38     27.42 o 
 -20   7   1        3.22       12.49     51.51 o 
 -19   7   1      252.31      271.85     65.69 o 
 -18   7   1        1.91       13.64     28.83 o 
 -17   7   1       15.79       -0.39     21.74 o 
 -16   7   1      168.02      214.88     14.25 o 
 -15   7   1       10.03      -50.60     71.37 o 
 -14   7   1        6.81      -11.35     13.45 o 
 -13   7   1       78.53       78.47     12.91 o 
 -12   7   1      284.41      285.09     15.59 o 
 -11   7   1        1.50        1.65     17.96 o 
 -10   7   1      183.24      187.47      9.79 o 
  -9   7   1       32.39       46.17     24.58 o 
  -8   7   1      943.18      872.68     22.64 o 
  -7   7   1     1326.74     1478.67     28.17 o 
  -6   7   1      218.22      190.44     21.74 o 
  -5   7   1      520.22      564.78     31.20 o 
  -4   7   1     1158.98     1133.57     23.76 o 
  -3   7   1     8359.88     8745.16    200.96 o 
  -2   7   1      171.62      137.11      9.93 o 
  -1   7   1     3104.42     3205.06     78.46 o 
   0   7   1        1.69       -8.50      8.50 o 
   1   7   1     1232.98     1240.06     34.04 o 
   2   7   1       35.42       43.48     17.94 o 
   3   7   1      459.72      440.98     21.71 o 
   4   7   1      818.58      914.42     32.17 o 
   5   7   1      251.07      261.29     19.64 o 
   6   7   1     1707.17     1817.30     45.83 o 
   7   7   1       66.21       39.89      6.47 o 
   8   7   1      116.71       77.62      9.12 o 
   9   7   1       66.39       87.18     12.75 o 
  10   7   1      152.86      158.89      8.99 o 
  11   7   1      433.14      382.81     30.24 o 
  12   7   1      516.95      505.22     30.73 o 
  13   7   1       38.77       43.82     22.68 o 
  14   7   1     1240.78     1237.85     27.18 o 
  15   7   1      904.86      830.05     63.81 o 
  16   7   1       65.60       69.91     45.38 o 
  17   7   1        6.56       13.25     10.77 o 
  18   7   1       92.66       52.46     72.31 o 
  19   7   1      280.97      308.43     15.55 o 
  20   7   1        4.44        1.13     19.84 o 
  21   7   1      472.82      538.75     48.22 o 
 -21   8   1      155.42       65.22     27.42 o 
 -20   8   1     1116.42     1165.40     35.92 o 
 -19   8   1      160.16      130.62     26.95 o 
 -18   8   1      303.76      350.96     18.41 o 
 -17   8   1      192.92      180.26     43.95 o 
 -16   8   1      266.42      245.62     14.63 o 
 -15   8   1      446.39      510.31     17.56 o 
 -14   8   1       15.16       -0.20     25.52 o 
 -13   8   1       95.70       66.58      6.54 o 
 -12   8   1       26.93       38.34     14.65 o 
 -11   8   1        9.69        6.13     15.59 o 
 -10   8   1        0.47        3.17     28.36 o 
  -9   8   1        0.79       23.81     15.59 o 
  -8   8   1      471.08      572.29     27.89 o 
  -7   8   1     2095.51     2100.78     33.15 o 
  -6   8   1      671.98      678.33     27.87 o 
  -5   8   1      144.99      149.83     28.36 o 
  -4   8   1        9.67      -17.22     17.22 o 
  -3   8   1      562.46      575.97     23.73 o 
  -2   8   1        1.31        0.94      6.62 o 
  -1   8   1      700.24      707.93     22.68 o 
   0   8   1     1210.36     1472.58     46.30 o 
   1   8   1        8.71       29.30      9.44 o 
   2   8   1      481.19      565.20     17.94 o 
   3   8   1     1618.62     1669.01     58.60 o 
   4   8   1       23.13       41.60     23.62 o 
   5   8   1     3535.80     3867.60    152.18 o 
   6   8   1       49.79       36.39     18.45 o 
   7   8   1      149.51      172.48     13.68 o 
   8   8   1      805.90      809.16     28.83 o 
   9   8   1      972.33      998.50     26.01 o 
  10   8   1       69.22       52.33     11.34 o 
  11   8   1     2095.95     2100.31     38.79 o 
  12   8   1      119.11      106.08     27.40 o 
  13   8   1      332.53      300.85     14.48 o 
  14   8   1        7.62       -3.31     20.80 o 
  15   8   1      779.04      744.31     20.42 o 
  16   8   1      127.05      108.32     11.72 o 
  17   8   1      323.23      334.78     29.30 o 
  18   8   1     2036.86     2154.62     47.33 o 
  19   8   1      412.05      457.02     29.77 o 
  20   8   1        5.19      -15.12     23.62 o 
  21   8   1      243.42      281.67     41.60 o 
 -21   9   1      251.11      258.96     48.22 o 
 -20   9   1      334.16      385.63     24.56 o 
 -19   9   1      174.36      184.62     54.33 o 
 -18   9   1       48.29       33.72     57.66 o 
 -17   9   1     1125.48     1119.98     27.03 o 
 -16   9   1     1266.95     1244.93     28.88 o 
 -15   9   1        6.35      -15.07     40.64 o 
 -14   9   1      113.67      145.34     43.01 o 
 -13   9   1      173.75      142.85     20.33 o 
 -12   9   1      271.02      265.71     12.38 o 
 -11   9   1      431.20      432.19     14.43 o 
 -10   9   1       32.22       37.79     19.37 o 
  -9   9   1       88.00       74.50      4.70 o 
  -8   9   1      540.05      524.76     83.65 o 
  -7   9   1      345.85      418.08     25.52 o 
  -6   9   1     1685.06     1689.19     41.23 o 
  -5   9   1      785.18      886.34     25.34 o 
  -4   9   1     1093.69     1089.33     36.76 o 
  -3   9   1      322.74      308.12     26.48 o 
  -2   9   1       76.12       49.43      8.99 o 
  -1   9   1      680.72      799.59     26.48 o 
   0   9   1     6901.54     7501.77    181.48 o 
   1   9   1     1100.50     1333.64     37.80 o 
   2   9   1      406.15      450.85     17.94 o 
   3   9   1      450.33      417.76     30.24 o 
   4   9   1       32.28       31.18     24.56 o 
   5   9   1      168.20      218.94     23.05 o 
   6   9   1      109.77       91.16     12.58 o 
   7   9   1       41.21        9.97     52.94 o 
   8   9   1        1.30        9.12     15.03 o 
   9   9   1       15.08       20.54     13.28 o 
  10   9   1      211.43      240.37     32.61 o 
  11   9   1      214.80      246.12     11.00 o 
  12   9   1      847.98      812.87     89.33 o 
  13   9   1      275.86      240.34     11.81 o 
  14   9   1      360.69      332.54     20.80 o 
  15   9   1       26.05       13.74     25.05 o 
  16   9   1       20.93       28.06     12.05 o 
  17   9   1       21.58       18.79     11.60 o 
  18   9   1      608.79      578.85     19.87 o 
  19   9   1        0.51       38.94     17.02 o 
  20   9   1      353.83      390.34     32.12 o 
  21   9   1        3.00      -36.86     36.86 o 
 -20  10   1      509.33      571.82     43.48 o 
 -19  10   1      277.61      267.49     22.68 o 
 -18  10   1       20.66        4.16     35.92 o 
 -17  10   1       13.30       38.14     20.33 o 
 -16  10   1        1.60       -9.08      9.08 o 
 -15  10   1       47.60       18.89     11.81 o 
 -14  10   1       21.24       23.46     19.39 o 
 -13  10   1        1.17        3.31      7.56 o 
 -12  10   1      117.50       85.00      8.18 o 
 -11  10   1      248.45      262.67     32.14 o 
 -10  10   1      542.02      527.46     20.42 o 
  -9  10   1      677.85      665.59     23.62 o 
  -8  10   1     1089.33     1071.04     31.86 o 
  -7  10   1     1559.73     1547.54     72.29 o 
  -6  10   1       99.45      142.72     25.05 o 
  -5  10   1     2777.00     2848.96     67.12 o 
  -4  10   1      146.78      196.15     21.25 o 
  -3  10   1       31.12       17.94     21.74 o 
  -2  10   1       38.33       16.06      9.44 o 
  -1  10   1       87.90       94.52     12.30 o 
   0  10   1      130.72      113.44     13.24 o 
   1  10   1        0.05       22.68     17.94 o 
   2  10   1     1782.73     1907.84     78.44 o 
   3  10   1      311.56      276.50     26.07 o 
   4  10   1     1088.33     1065.77     40.66 o 
   5  10   1       77.14      130.94     39.23 o 
   6  10   1      128.60      135.68     16.74 o 
   7  10   1      292.03      331.02     19.86 o 
   8  10   1      554.50      585.90     21.70 o 
   9  10   1     2464.18     2510.14     51.78 o 
  10  10   1       13.94       34.39     17.96 o 
  11  10   1        6.02        2.49     16.48 o 
  12  10   1     2041.10     1937.13     43.14 o 
  13  10   1      136.50      107.77     33.55 o 
  14  10   1      165.75      169.87     13.22 o 
  15  10   1        4.73        7.82     11.83 o 
  16  10   1        3.15       -5.58     10.63 o 
  17  10   1      487.80      480.81     18.05 o 
  18  10   1      611.93      531.48     61.91 o 
  19  10   1       24.17       65.22     18.92 o 
  20  10   1       32.53      112.46     33.10 o 
 -20  11   1        7.87       -0.94     29.30 o 
 -19  11   1      315.15      271.26     22.68 o 
 -18  11   1      907.46      998.85     33.81 o 
 -17  11   1       11.86       23.34     37.80 o 
 -16  11   1       28.08       29.65     16.55 o 
 -15  11   1      231.57      224.70     20.33 o 
 -14  11   1       10.33        3.65      9.23 o 
 -13  11   1       25.61       23.61     34.98 o 
 -12  11   1       44.76       24.95     26.93 o 
 -11  11   1      241.13      188.16     32.61 o 
 -10  11   1     1265.90     1141.86     30.73 o 
  -9  11   1     5628.20     5775.11    103.96 o 
  -8  11   1      133.12      147.06     15.89 o 
  -7  11   1       53.83       67.44     23.17 o 
  -6  11   1      221.17      238.65     21.74 o 
  -5  11   1      389.07      388.92     19.58 o 
  -4  11   1       35.37       30.25     29.77 o 
  -3  11   1      342.57      305.44     57.66 o 
  -2  11   1      593.06      652.13     30.73 o 
  -1  11   1     1312.91     1401.68     39.68 o 
   0  11   1      336.44      422.49     18.92 o 
   1  11   1      868.80      879.63     33.55 o 
   2  11   1      656.00      727.79     24.56 o 
   3  11   1       12.22       28.86     20.97 o 
   4  11   1     2561.45     2717.26     65.17 o 
   5  11   1     3657.04     3493.00     81.75 o 
   6  11   1     1379.52     1306.53     39.23 o 
   7  11   1       75.56       87.56     18.32 o 
   8  11   1      433.97      396.05     29.77 o 
   9  11   1      585.22      581.26     32.14 o 
  10  11   1      469.13      449.03     32.61 o 
  11  11   1      636.46      570.62     20.00 o 
  12  11   1      185.53      164.52     21.27 o 
  13  11   1        1.18      -12.64     12.64 o 
  14  11   1      262.30      226.03     11.67 o 
  15  11   1       61.07       49.99     16.06 o 
  16  11   1      119.10      100.31     10.18 o 
  17  11   1       23.71       18.83     15.51 o 
  18  11   1       26.79       30.24     15.12 o 
  19  11   1      785.50      833.63     44.42 o 
 -19  12   1        7.78      -24.56     33.10 o 
 -18  12   1      171.49      159.74     21.74 o 
 -17  12   1       78.82       33.75     21.44 o 
 -16  12   1      313.89      304.77     22.54 o 
 -15  12   1       20.63       27.68      9.28 o 
 -14  12   1     1921.44     2044.00     44.38 o 
 -13  12   1      167.04      135.02     16.06 o 
 -12  12   1     1450.54     1453.89     36.34 o 
 -11  12   1       24.55       48.68     14.72 o 
 -10  12   1      411.51      390.21     75.62 o 
  -9  12   1     1009.06      977.35     28.70 o 
  -8  12   1     1080.08     1021.06     30.62 o 
  -7  12   1      465.66      472.60     22.61 o 
  -6  12   1      342.90      342.57     20.03 o 
  -5  12   1      241.57      285.52     18.82 o 
  -4  12   1       22.24       37.04     15.16 o 
  -3  12   1     1991.97     2125.96     54.89 o 
  -2  12   1      345.26      313.33     20.78 o 
  -1  12   1       10.80       16.54     41.11 o 
   0  12   1       84.25       65.82     13.71 o 
   1  12   1      842.68      740.05     27.42 o 
   2  12   1      464.08      406.73     28.36 o 
   3  12   1     1961.82     1848.58     90.27 o 
   4  12   1        2.11       78.12     30.73 o 
   5  12   1        0.01      -29.16     42.54 o 
   6  12   1      110.84      165.17     18.17 o 
   7  12   1      130.99      139.60     15.01 o 
   8  12   1      499.69      516.45     31.20 o 
   9  12   1      326.83      270.79     28.36 o 
  10  12   1      299.65      278.50     20.76 o 
  11  12   1      656.02      631.20     24.52 o 
  12  12   1      500.68      478.17     21.57 o 
  13  12   1      161.96      146.42     14.40 o 
  14  12   1       66.46       87.03     11.05 o 
  15  12   1       21.97       25.61     13.22 o 
  16  12   1        0.00       -5.18     14.61 o 
  17  12   1       12.07       25.67     27.87 o 
  18  12   1       66.06       81.28     26.48 o 
  19  12   1      212.96      136.12     28.36 o 
 -18  13   1      325.66      400.75     30.24 o 
 -17  13   1       54.10       37.80     21.74 o 
 -16  13   1        5.49      -12.69     24.09 o 
 -15  13   1      228.97      233.58     13.58 o 
 -14  13   1       34.84       85.06     22.21 o 
 -13  13   1      692.77      718.22     26.59 o 
 -12  13   1      164.68      156.25     15.37 o 
 -11  13   1       22.96       22.79     33.08 o 
 -10  13   1       15.84        3.83     41.11 o 
  -9  13   1     1081.42     1041.66     34.04 o 
  -8  13   1      791.73      722.73     27.19 o 
  -7  13   1        7.01        4.69     18.00 o 
  -6  13   1      375.29      356.13     20.30 o 
  -5  13   1       13.85       -5.64     49.16 o 
  -4  13   1     2412.56     2470.55     52.23 o 
  -3  13   1     2209.44     2203.93     86.00 o 
  -2  13   1      709.20      650.75     57.19 o 
  -1  13   1     1090.96     1074.02     26.93 o 
   0  13   1     2925.93     3189.08     78.44 o 
   1  13   1       52.78       68.37     18.90 o 
   2  13   1       11.27       26.28      9.44 o 
   3  13   1      716.89      877.62     32.74 o 
   4  13   1      324.88      391.27     25.06 o 
   5  13   1     3211.52     3108.20     74.66 o 
   6  13   1      462.22      407.76     22.48 o 
   7  13   1      207.41      165.24     20.17 o 
   8  13   1        7.50      -14.68     25.52 o 
   9  13   1        6.97      -24.45     27.42 o 
  10  13   1        0.85       11.47     34.49 o 
  11  13   1        2.25        0.77     21.27 o 
  12  13   1      600.10      564.37     25.52 o 
  13  13   1      347.28      349.18     39.70 o 
  14  13   1       50.86       36.27     13.58 o 
  15  13   1       40.51       48.38     26.48 o 
  16  13   1        0.30      -17.84     17.84 o 
  17  13   1      400.29      448.94     26.48 o 
  18  13   1        8.59       78.46     27.42 o 
 -17  14   1       41.09       -8.50     21.74 o 
 -16  14   1       37.83       42.81     66.16 o 
 -15  14   1       11.08        0.12     12.49 o 
 -14  14   1      161.48      141.45     17.08 o 
 -13  14   1       66.98       72.62     17.61 o 
 -12  14   1       93.06       78.31     18.13 o 
 -11  14   1      743.27      752.04     25.28 o 
 -10  14   1       48.10       62.83     16.60 o 
  -9  14   1        0.24      -19.35     19.35 o 
  -8  14   1        1.28      -17.15     17.15 o 
  -7  14   1      404.91      425.84     23.26 o 
  -6  14   1      782.34      656.38     30.71 o 
  -5  14   1      867.59      813.80     34.51 o 
  -4  14   1       65.91       27.82     15.57 o 
  -3  14   1      115.28      105.19     17.03 o 
  -2  14   1      475.67      485.39     20.80 o 
  -1  14   1     1597.82     1602.58     43.48 o 
   0  14   1      866.11      879.57     31.67 o 
   1  14   1        5.37        8.56     15.96 o 
   2  14   1     1824.93     1679.94     36.55 o 
   3  14   1      141.59      155.35     25.52 o 
   4  14   1     2624.58     2525.75     63.80 o 
   5  14   1      856.76      832.29     45.38 o 
   6  14   1      867.62      876.71     29.49 o 
   7  14   1      487.69      478.30     22.34 o 
   8  14   1      397.41      411.43     25.99 o 
   9  14   1      782.70      726.59     31.12 o 
  10  14   1     1338.44     1316.93     37.57 o 
  11  14   1      134.57      125.30     19.44 o 
  12  14   1      109.40       92.80     19.15 o 
  13  14   1        4.38        1.79     16.06 o 
  14  14   1       14.38        1.62     22.70 o 
  15  14   1        2.26        6.14     13.68 o 
  16  14   1       52.90       58.60     12.30 o 
  17  14   1      589.25      597.35     45.36 o 
 -16  15   1      447.30      549.13     23.62 o 
 -15  15   1       34.18       38.42     17.47 o 
 -14  15   1      440.32      411.34     24.90 o 
 -13  15   1      479.82      462.59     24.25 o 
 -12  15   1        5.42       26.33     25.05 o 
 -11  15   1      617.26      604.78     26.58 o 
 -10  15   1      438.10      456.50     23.50 o 
  -9  15   1      569.42      545.71     46.30 o 
  -8  15   1      515.90      489.64     27.42 o 
  -7  15   1      188.34      216.67     18.96 o 
  -6  15   1      115.61      147.43     26.46 o 
  -5  15   1      350.64      351.56     21.50 o 
  -4  15   1      911.83      926.56     29.37 o 
  -3  15   1     2067.22     2011.00     46.95 o 
  -2  15   1     2019.44     1937.95     51.04 o 
  -1  15   1     1041.81      964.49     64.28 o 
   0  15   1      305.74      262.96     22.21 o 
   1  15   1      451.99      421.17     17.76 o 
   2  15   1      606.25      543.28     18.22 o 
   3  15   1      641.73      571.61     30.06 o 
   4  15   1      819.52      875.67     40.66 o 
   5  15   1        3.77       12.30     20.31 o 
   6  15   1        1.33        4.92     19.92 o 
   7  15   1      423.08      454.03     23.46 o 
   8  15   1       36.08       66.97     33.08 o 
   9  15   1        2.11       -6.20     66.18 o 
  10  15   1        0.58      -11.89     39.70 o 
  11  15   1      647.34      684.74     29.31 o 
  12  15   1       69.65       54.54     19.68 o 
  13  15   1      367.20      388.28     47.26 o 
  14  15   1      158.98      123.05     19.49 o 
  15  15   1      296.59      281.67     23.62 o 
  16  15   1       39.47       85.08     37.80 o 
 -15  16   1      120.81      148.38     20.80 o 
 -14  16   1      128.95      183.53     56.23 o 
 -13  16   1      189.78      256.14     68.53 o 
 -12  16   1       11.87       14.29     25.47 o 
 -11  16   1        3.48       26.76     16.53 o 
 -10  16   1      821.44      841.83     30.27 o 
  -9  16   1        6.51        5.59     55.78 o 
  -8  16   1       39.11       75.99     20.44 o 
  -7  16   1      432.95      394.95     34.04 o 
  -6  16   1       61.18       63.24     22.68 o 
  -5  16   1      759.43      791.51     29.06 o 
  -4  16   1      213.26      228.68     39.70 o 
  -3  16   1     2581.19     2555.96     57.32 o 
  -2  16   1      778.37      750.48     32.40 o 
  -1  16   1       19.28       22.04     18.92 o 
   0  16   1      754.68      758.27     42.07 o 
   1  16   1       36.78       34.93     22.68 o 
   2  16   1       13.37      -10.63     16.54 o 
   3  16   1       19.58       20.05     21.11 o 
   4  16   1      345.43      309.97     23.05 o 
   5  16   1        1.33      -19.84     19.84 o 
   6  16   1       80.29       58.12     16.89 o 
   7  16   1       26.12       46.31     20.41 o 
   8  16   1       84.17       78.15     56.25 o 
   9  16   1       46.23       29.81     20.33 o 
  10  16   1       14.95        7.14     34.96 o 
  11  16   1     1898.37     1935.43     52.50 o 
  12  16   1       88.97      123.31     55.29 o 
  13  16   1      287.87      292.98     23.38 o 
  14  16   1       66.40       58.13     43.48 o 
  15  16   1       28.87       53.86     17.94 o 
 -14  17   1      574.75      589.79     31.18 o 
 -13  17   1       19.79       21.06     20.97 o 
 -12  17   1      622.93      638.47     31.06 o 
 -11  17   1      276.19      251.63     21.74 o 
 -10  17   1      203.18      195.28     25.47 o 
  -9  17   1      200.47      211.95     24.11 o 
  -8  17   1       16.98       15.30     21.74 o 
  -7  17   1      638.94      608.41     44.42 o 
  -6  17   1      279.13      278.45     24.09 o 
  -5  17   1       64.01      106.29     58.13 o 
  -4  17   1      728.22      697.01     29.20 o 
  -3  17   1     2137.15     2156.83     73.74 o 
  -2  17   1       58.99       42.30     16.36 o 
  -1  17   1      457.30      433.18     18.22 o 
   0  17   1      215.50      205.54     20.31 o 
   1  17   1      665.38      789.16     23.05 o 
   2  17   1      534.87      528.08     27.72 o 
   3  17   1      327.06      319.53     37.33 o 
   4  17   1       19.74       28.86     19.29 o 
   5  17   1       88.94       59.07     19.41 o 
   6  17   1       42.07       64.96     18.32 o 
   7  17   1       28.28       -2.90     15.29 o 
   8  17   1      413.92      367.73     26.39 o 
   9  17   1        0.36      -11.26     40.64 o 
  10  17   1      340.74      317.18     53.41 o 
  11  17   1      163.62      148.84     22.05 o 
  12  17   1       11.01       -3.51     26.93 o 
  13  17   1     1744.83     1921.15     56.02 o 
  14  17   1       44.46       54.84     23.62 o 
 -12  18   1        7.72       40.84     24.34 o 
 -11  18   1        0.02       36.77     21.04 o 
 -10  18   1       33.92       38.91     24.05 o 
  -9  18   1      684.23      745.48     71.35 o 
  -8  18   1      211.89      250.96     40.17 o 
  -7  18   1       43.22       66.70     25.17 o 
  -6  18   1      227.53      227.90     22.46 o 
  -5  18   1      380.89      377.64     24.05 o 
  -4  18   1       98.44       84.87     18.15 o 
  -3  18   1       43.11      102.90     25.52 o 
  -2  18   1      209.84      191.06     23.62 o 
  -1  18   1      705.14      635.52     20.20 o 
   0  18   1       40.63       42.12     12.76 o 
   1  18   1        1.88       -3.83     14.66 o 
   2  18   1       19.38      -16.66     16.66 o 
   3  18   1     1239.31     1206.21     97.34 o 
   4  18   1        0.05      -21.11     21.11 o 
   5  18   1       69.79       70.21     22.37 o 
   6  18   1       14.27        8.71     21.74 o 
   7  18   1       46.53       77.30     23.61 o 
   8  18   1       20.95       39.61     19.81 o 
   9  18   1       33.55       30.26     37.80 o 
  10  18   1      104.05      124.93     70.88 o 
  11  18   1       70.24       86.20     22.02 o 
  12  18   1       40.30       46.85     23.84 o 
 -11  19   1       70.73       84.14     23.62 o 
 -10  19   1       37.49       66.01     34.98 o 
  -9  19   1        1.09       41.41     25.63 o 
  -8  19   1       53.65       76.82     23.43 o 
  -7  19   1      142.55      118.43     21.87 o 
  -6  19   1      150.54      162.84     25.57 o 
  -5  19   1       17.72        0.99     25.72 o 
  -4  19   1        6.54      -21.78     43.01 o 
  -3  19   1      109.61      111.59     20.02 o 
  -2  19   1      143.00      110.93     21.26 o 
  -1  19   1        5.04       -0.10     16.12 o 
   0  19   1        4.84        3.20     12.62 o 
   1  19   1       66.83       62.69     36.39 o 
   2  19   1        0.06      -12.38     17.22 o 
   3  19   1      434.32      378.97     26.46 o 
   4  19   1      514.04      555.88     29.18 o 
   5  19   1      185.12      199.90     25.72 o 
   6  19   1      480.32      503.64     30.43 o 
   7  19   1       24.31       72.03     24.46 o 
   8  19   1       38.80       76.94     39.23 o 
   9  19   1       19.39       13.70     26.21 o 
  10  19   1       27.37       16.07     40.64 o 
  -8  20   1       27.51       20.89     23.95 o 
  -7  20   1       18.09       34.73     23.07 o 
  -6  20   1       46.69       52.49     28.36 o 
  -5  20   1        1.66      -27.72     27.72 o 
  -4  20   1      625.01      608.75     31.57 o 
  -3  20   1        1.69       48.03     21.65 o 
  -2  20   1      195.87      198.69     21.65 o 
  -1  20   1      718.45      741.56     36.39 o 
   0  20   1      645.49      622.70     22.61 o 
   1  20   1       74.70       83.09     59.54 o 
   2  20   1      311.71      330.13     22.70 o 
   3  20   1        1.38      -19.84     23.40 o 
   4  20   1       33.21      -11.34     20.44 o 
   5  20   1        3.28       -0.43     22.68 o 
   6  20   1        6.24      -11.17     20.80 o 
   7  20   1        4.73       13.76     30.27 o 
   8  20   1        0.00       15.36     29.31 o 
  -5  21   1        8.25       -0.94     40.66 o 
  -4  21   1      197.46      104.90     32.12 o 
  -3  21   1      150.45      109.64     33.10 o 
  -2  21   1      335.23      368.60     32.12 o 
  -1  21   1      112.90      110.58     30.24 o 
   0  21   1       57.83       25.50     28.36 o 
   1  21   1        0.40      -37.80     37.80 o 
   2  21   1       79.18       81.28     29.30 o 
   3  21   1      104.26      150.73     40.64 o 
   4  21   1        6.88       68.76     68.53 o 
 -23   0   2      226.28      282.61     65.22 o 
 -22   0   2       14.42       11.36     22.68 o 
 -21   0   2      782.16      811.89     45.36 o 
 -20   0   2      505.10      431.94     28.36 o 
 -19   0   2     1310.44     1446.10     56.72 o 
 -18   0   2     3271.86     3635.12    103.02 o 
 -17   0   2       34.41       17.94     11.36 o 
 -16   0   2      858.58      790.15     28.36 o 
 -15   0   2      123.24      128.56      5.68 o 
 -14   0   2      289.76      306.24     10.38 o 
 -13   0   2       53.36       76.54      9.44 o 
 -12   0   2     1759.33     1656.88     42.54 o 
 -11   0   2      214.32      167.30     34.98 o 
 -10   0   2    10498.67     9882.18     91.83 o 
  -9   0   2     1629.90     1854.42     68.04 o 
  -8   0   2      657.01      770.29     36.86 o 
  -7   0   2       44.59       42.54     10.72 o 
  -6   0   2     5565.11     5125.57     56.58 o 
  -5   0   2     1103.45      956.64     23.89 o 
  -4   0   2    80523.12    78423.44    919.18 o 
  -3   0   2     8821.99     8435.87     99.02 o 
  -2   0   2     1208.26     1122.70     46.44 o 
  -1   0   2     8235.32     7965.19     79.50 o 
   0   0   2     1026.66      967.73     31.72 o 
   1   0   2    80115.66    80660.90   1029.29 o 
   2   0   2    26978.16    26317.85    188.57 o 
   3   0   2    15324.87    14775.47     92.94 o 
   4   0   2    58518.04    57083.79    908.59 o 
   5   0   2     2694.16     2408.53     33.20 o 
   6   0   2     9079.67     8537.68    113.44 o 
   7   0   2     2183.92     2056.69     38.74 o 
   8   0   2    17378.55    17714.28    340.27 o 
   9   0   2     5944.79     6255.09    151.24 o 
  10   0   2     1093.82     1224.94     29.30 o 
  11   0   2      142.48      123.82      6.62 o 
  12   0   2      248.83      188.10     17.94 o 
  13   0   2    16983.13    16370.25    373.34 o 
  14   0   2        1.12       30.24     13.24 o 
  15   0   2       69.94       31.18     11.36 o 
  16   0   2       91.25       71.84     17.94 o 
  17   0   2     1047.52     1038.73     41.60 o 
  18   0   2      585.09      513.22     29.30 o 
  19   0   2      221.97       90.72     45.36 o 
  20   0   2      488.64      544.43     62.40 o 
  21   0   2      448.42      473.53     71.84 o 
  22   0   2      329.20      222.10     61.42 o 
  23   0   2       13.48       33.60      4.47 o 
 -23   1   2      137.62      213.97     69.47 o 
 -22   1   2      261.02      314.00     22.02 o 
 -21   1   2      280.98      308.24     23.73 o 
 -20   1   2      180.71      167.40     44.42 o 
 -19   1   2      250.89      228.11     22.21 o 
 -18   1   2       69.21       75.97     11.72 o 
 -17   1   2        0.02      -11.73     12.65 o 
 -16   1   2       57.90       26.94     11.34 o 
 -15   1   2        3.44       19.24      8.03 o 
 -14   1   2     7353.32     7314.47     97.42 o 
 -13   1   2        3.30      -11.08     11.08 o 
 -12   1   2        3.74        2.59      6.99 o 
 -11   1   2      192.20      200.35     24.11 o 
 -10   1   2       67.63       58.46     17.96 o 
  -9   1   2     1286.36     1432.95     77.50 o 
  -8   1   2     7799.87     8247.52    161.21 o 
  -7   1   2     1418.84     1437.92     33.04 o 
  -6   1   2     1781.56     1662.56     64.28 o 
   6   1   2     1105.82      997.97     16.28 o 
   7   1   2        0.03      -13.27     14.16 o 
   8   1   2     1988.13     2178.38     31.50 o 
   9   1   2      123.92      101.25     14.18 o 
  10   1   2       45.42       83.02      6.44 o 
  11   1   2     1045.62     1077.71     19.03 o 
  12   1   2      223.23      251.64     13.71 o 
  13   1   2     1917.46     1973.20     31.45 o 
  14   1   2      883.02      865.49     17.27 o 
  15   1   2      560.28      563.94     15.12 o 
  16   1   2     3276.15     3280.58     56.09 o 
  17   1   2       67.62       55.60     35.92 o 
  18   1   2      137.66      132.47     12.75 o 
  19   1   2      581.20      553.18     28.82 o 
  20   1   2       76.36       81.07     16.05 o 
  21   1   2      661.19      770.43     53.77 o 
  22   1   2      199.17      205.27     50.10 o 
 -23   2   2       27.22       30.24     55.78 o 
 -22   2   2        5.73       18.16     16.53 o 
 -21   2   2      120.28       90.20     17.03 o 
 -20   2   2      618.97      677.42     28.83 o 
 -19   2   2      122.72      131.23      5.56 o 
 -18   2   2      147.45      153.28      9.62 o 
 -17   2   2       90.53       60.45      9.20 o 
 -16   2   2        1.25      -12.91     12.91 o 
 -15   2   2      158.52      164.31     11.65 o 
 -14   2   2      218.80      192.39     14.65 o 
 -13   2   2      347.89      286.32     18.90 o 
 -12   2   2       28.26       31.08     13.71 o 
 -11   2   2      290.43      295.21     11.35 o 
 -10   2   2      433.31      406.32     27.89 o 
  -9   2   2       94.12       87.32     12.75 o 
  -8   2   2        3.60       -6.12      6.12 o 
  -7   2   2        2.99      -13.24     13.24 o 
  -6   2   2     2699.76     2674.42     65.33 o 
  -5   2   2      180.20      160.68     10.38 o 
   6   2   2     2574.78     2470.69     35.63 o 
   7   2   2     2575.88     2553.96     39.63 o 
   8   2   2       80.24       85.11      5.68 o 
   9   2   2      162.95      165.95     22.21 o 
  10   2   2       57.14       63.81     11.81 o 
  11   2   2     1714.90     1614.39     45.38 o 
  12   2   2      653.77      609.31     31.20 o 
  13   2   2     2886.59     2923.49    100.20 o 
  14   2   2      243.42      230.61     19.84 o 
  15   2   2     1202.51     1135.95     42.07 o 
  16   2   2       29.37        5.51     19.39 o 
  17   2   2       45.15       45.95      6.54 o 
  18   2   2      335.64      319.44     24.11 o 
  19   2   2      110.14      103.23     13.94 o 
  20   2   2       11.94       17.02     39.70 o 
  21   2   2       16.18      -35.43     35.43 o 
  22   2   2        0.06      -17.50     64.75 o 
 -23   3   2      110.74      150.30     25.50 o 
 -22   3   2       24.17       44.01     16.54 o 
 -21   3   2      218.04      213.82     24.11 o 
 -20   3   2      316.25      332.03     13.94 o 
 -19   3   2      746.32      831.58     25.52 o 
 -18   3   2       60.39       52.17      8.85 o 
 -17   3   2       30.67       19.64      9.50 o 
 -16   3   2       39.68        6.62     18.90 o 
 -15   3   2     1450.99     1466.10     27.45 o 
 -14   3   2      107.72      105.90     10.16 o 
 -13   3   2       62.95       72.28      9.46 o 
 -12   3   2       13.97       21.40      9.86 o 
 -11   3   2      413.02      496.38     32.61 o 
 -10   3   2     1083.71     1214.16     22.61 o 
  -9   3   2     2904.55     2991.32     60.83 o 
  -8   3   2       82.52      127.03      8.60 o 
  -7   3   2      128.45      135.91     10.87 o 
  -6   3   2    15676.25    14983.81    280.03 o 
  -5   3   2     6206.21     5965.89    141.76 o 
   5   3   2      404.07      334.77      9.96 o 
   6   3   2     3722.82     3647.97     54.69 o 
   7   3   2     6449.39     6571.40    155.00 o 
   8   3   2       65.74       89.25      5.68 o 
   9   3   2     1300.47     1307.16     50.10 o 
  10   3   2     1216.50     1325.71     32.61 o 
  11   3   2      800.36      791.37     19.53 o 
  12   3   2     1341.66     1269.18     29.14 o 
  13   3   2      392.86      445.26     55.76 o 
  14   3   2     1223.09     1142.43     30.24 o 
  15   3   2     1120.28     1099.29     47.73 o 
  16   3   2     1649.62     1654.78     74.68 o 
  17   3   2     4392.28     4563.86     93.58 o 
  18   3   2      126.18      113.56     48.20 o 
  19   3   2      281.66      224.99     28.83 o 
  20   3   2      184.03      166.88     52.00 o 
  21   3   2      275.85      303.91     30.73 o 
  22   3   2       33.44       77.52     53.86 o 
 -23   4   2       32.08       63.34     30.24 o 
 -22   4   2       36.76       52.92     18.92 o 
 -21   4   2       16.18       -1.27     20.27 o 
 -20   4   2       12.83      -14.17     17.76 o 
 -19   4   2     1496.64     1583.85     43.48 o 
 -18   4   2       12.11       12.05     28.83 o 
 -17   4   2        9.56        1.87     14.15 o 
 -16   4   2      310.66      330.22     13.03 o 
 -15   4   2       55.57       44.61     10.46 o 
 -14   4   2      534.88      478.00     15.55 o 
 -13   4   2      351.08      304.66     12.59 o 
 -12   4   2     2300.39     2169.10     35.47 o 
 -11   4   2       29.99       63.39      9.76 o 
 -10   4   2     2461.46     2733.82    180.99 o 
  -9   4   2       31.09       -4.78     11.17 o 
  -8   4   2      206.83      249.96     10.87 o 
  -7   4   2      474.43      498.24     12.91 o 
  -6   4   2     1887.76     1934.22     42.30 o 
  -5   4   2      631.36      672.26     19.45 o 
  -4   4   2     3057.44     2792.01     96.40 o 
  -3   4   2    18597.15    16870.23    567.11 o 
   4   4   2      513.96      473.75     14.49 o 
   5   4   2      168.36      166.51     16.08 o 
   6   4   2     4799.20     4752.74     68.75 o 
   7   4   2       17.45       33.86      9.10 o 
   8   4   2      275.64      278.60     23.64 o 
   9   4   2       94.10      124.50     11.81 o 
  10   4   2      392.58      390.74     25.52 o 
  11   4   2        0.08      -11.12     14.65 o 
  12   4   2     2395.83     2440.79     41.51 o 
  13   4   2      682.07      698.95     49.16 o 
  14   4   2      578.65      531.40     15.14 o 
  15   4   2      781.06      770.50     18.87 o 
  16   4   2      256.16      253.43     15.12 o 
  17   4   2      394.91      397.20     30.24 o 
  18   4   2      379.20      391.58     14.34 o 
  19   4   2      252.83      205.73     50.57 o 
  20   4   2     1300.99     1364.27     70.90 o 
  21   4   2      169.55      216.65     27.59 o 
  22   4   2        0.45       15.12     27.42 o 
 -22   5   2      190.57      221.16     32.12 o 
 -21   5   2      812.64      814.91     50.55 o 
 -20   5   2       67.49       69.36     14.54 o 
 -19   5   2        3.15       -1.42     13.14 o 
 -18   5   2      107.06       87.45     15.61 o 
 -17   5   2      148.33      149.15     19.84 o 
 -16   5   2     1045.26     1081.11     23.64 o 
 -15   5   2      308.73      207.06     31.18 o 
 -14   5   2     1033.59     1048.45     21.45 o 
 -13   5   2     1984.80     1922.11     36.39 o 
 -12   5   2      548.61      504.61     16.96 o 
 -11   5   2     1317.44     1367.33     31.03 o 
 -10   5   2     1174.81     1330.00     68.53 o 
  -9   5   2       95.07       76.80     11.81 o 
  -8   5   2      340.21      319.95     10.03 o 
  -7   5   2     1961.08     2022.86     38.61 o 
  -6   5   2       72.12       71.55     12.75 o 
  -5   5   2    10156.35     9902.40    267.01 o 
  -4   5   2      546.20      558.58     19.86 o 
  -3   5   2     2475.83     2298.65     49.16 o 
  -2   5   2    11479.26    10900.58    256.14 o 
   1   5   2     2233.39     2199.40     77.52 o 
   2   5   2     8471.89     8338.23    281.67 o 
   3   5   2      410.50      390.72     22.38 o 
   4   5   2     1323.09     1219.40     38.89 o 
   5   5   2     1548.99     1565.40     28.79 o 
   6   5   2      227.46      263.01     11.98 o 
   7   5   2       23.98       -7.55     30.73 o 
   8   5   2      244.88      216.47     28.81 o 
   9   5   2       78.51       82.12      6.43 o 
  10   5   2        3.65       25.97      9.44 o 
  11   5   2        9.80       20.12     14.65 o 
  12   5   2     1497.84     1580.73     55.29 o 
  13   5   2      692.98      699.19     84.59 o 
  14   5   2      312.46      277.26     12.34 o 
  15   5   2      950.02      903.25     43.01 o 
  16   5   2     1336.88     1361.64     28.77 o 
  17   5   2      183.87      194.96     15.12 o 
  18   5   2       34.06       22.92      9.28 o 
  19   5   2        3.77        1.82     10.16 o 
  20   5   2       50.78       33.92     10.21 o 
  21   5   2       43.36       10.17     40.64 o 
  22   5   2      555.65      465.03     34.04 o 
 -22   6   2       74.75       52.92     29.30 o 
 -21   6   2        1.08        6.10     18.92 o 
 -20   6   2      590.46      582.85     21.81 o 
 -19   6   2       31.63       38.09     54.35 o 
 -18   6   2       35.46       27.42     14.65 o 
 -17   6   2      215.29      198.95     13.70 o 
 -16   6   2       60.04       39.19     11.43 o 
 -15   6   2      611.01      571.98     17.94 o 
 -14   6   2      462.15      435.46     15.77 o 
 -13   6   2     1611.13     1682.54     38.74 o 
 -12   6   2      287.24      288.40     12.02 o 
 -11   6   2       17.30       34.42     10.81 o 
 -10   6   2      248.18      243.19     28.36 o 
  -9   6   2        9.25       -8.44     11.75 o 
  -8   6   2     1643.74     1734.66     34.18 o 
  -7   6   2     5402.46     6136.60    165.42 o 
  -6   6   2     8911.22     9444.09    227.78 o 
  -5   6   2     1720.39     1886.54     49.16 o 
  -4   6   2     1514.80     1587.86     34.98 o 
  -3   6   2      387.74      413.05     15.12 o 
  -2   6   2      227.91      209.39      8.62 o 
  -1   6   2     9698.92     9685.78    183.33 o 
   0   6   2     1037.87     1041.06     26.39 o 
   1   6   2       63.42       65.95     11.97 o 
   2   6   2      135.03      141.93     19.86 o 
   3   6   2     1143.48     1068.62     31.70 o 
   4   6   2      637.70      684.90     49.16 o 
   5   6   2     2550.04     2443.18    206.53 o 
   6   6   2     2431.79     2527.13     43.04 o 
   7   6   2      555.59      540.61     26.93 o 
   8   6   2     1447.11     1608.25     29.92 o 
   9   6   2      208.60      212.26     15.12 o 
  10   6   2     1332.53     1463.11     28.36 o 
  11   6   2       37.55       51.54      9.17 o 
  12   6   2      475.98      445.62     36.39 o 
  13   6   2     2823.42     2783.48     49.45 o 
  14   6   2     2412.24     2468.07     46.13 o 
  15   6   2       88.84       21.35     17.02 o 
  16   6   2       10.61        0.06     20.31 o 
  17   6   2      123.16       94.64     61.44 o 
  18   6   2       34.21       35.57     29.79 o 
  19   6   2       64.93       71.96     19.84 o 
  20   6   2      212.49      262.96     53.88 o 
  21   6   2      385.09      479.21     33.10 o 
  22   6   2       10.51      -21.74     30.24 o 
 -22   7   2      246.46      272.20     46.30 o 
 -21   7   2      367.46      364.84     24.56 o 
 -20   7   2        2.34      -25.52     25.52 o 
 -19   7   2       46.54       16.42     13.64 o 
 -18   7   2       82.16       48.86     13.64 o 
 -17   7   2       12.52       13.88     12.77 o 
 -16   7   2       77.56      107.29     22.68 o 
 -15   7   2       87.01       47.07     13.24 o 
 -14   7   2       60.20       33.79     22.21 o 
 -13   7   2       63.83       67.04     13.24 o 
 -12   7   2      189.28      235.57     10.40 o 
 -11   7   2     1312.62     1439.70     27.63 o 
 -10   7   2     1754.54     1871.88     37.20 o 
  -9   7   2      281.92      249.99     22.70 o 
  -8   7   2      290.02      251.62     32.14 o 
  -7   7   2      302.62      267.37     14.45 o 
  -6   7   2        0.35      -10.85     10.85 o 
  -5   7   2      227.86      197.40     15.12 o 
  -4   7   2      135.18      194.75     34.49 o 
  -3   7   2        7.67       16.06     13.24 o 
  -2   7   2      463.63      493.50     12.92 o 
  -1   7   2     3739.57     3808.74     92.41 o 
   0   7   2     2671.98     2845.97     71.16 o 
   1   7   2      221.24      261.75     15.37 o 
   2   7   2      194.90      217.63     14.77 o 
   3   7   2     5870.76     6105.34    149.67 o 
   4   7   2      679.85      678.40     24.71 o 
   5   7   2      271.39      248.58     31.18 o 
   6   7   2       87.41       74.40     14.65 o 
   7   7   2       80.92       64.75      9.46 o 
   8   7   2      340.49      325.10     28.34 o 
   9   7   2     2495.52     2565.46     67.59 o 
  10   7   2      424.41      491.13     24.58 o 
  11   7   2        1.84       18.50      6.62 o 
  12   7   2      568.86      580.77     17.96 o 
  13   7   2       91.69       81.67     46.32 o 
  14   7   2     1058.30     1004.65     24.13 o 
  15   7   2      367.18      346.80     50.10 o 
  16   7   2      240.55      228.37     40.17 o 
  17   7   2      572.48      615.48     31.18 o 
  18   7   2        7.73        0.49     12.80 o 
  19   7   2       90.04       75.60     12.59 o 
  20   7   2      398.43      349.87     71.84 o 
  21   7   2       49.05       -9.44     32.12 o 
 -21   8   2      190.09      200.36     28.36 o 
 -20   8   2       86.11      104.31     69.47 o 
 -19   8   2       29.17       42.82     19.86 o 
 -18   8   2       34.44       11.23     16.06 o 
 -17   8   2      395.37      336.56     51.98 o 
 -16   8   2      202.73      216.01     48.22 o 
 -15   8   2        1.86      -11.48     11.48 o 
 -14   8   2      648.64      563.59     18.19 o 
 -13   8   2      245.19      250.13     47.26 o 
 -12   8   2      980.45      980.65     20.68 o 
 -11   8   2      244.72      304.77     22.68 o 
 -10   8   2     1472.64     1612.17     94.05 o 
  -9   8   2       14.15        1.63     26.46 o 
  -8   8   2        7.96      -15.19     15.19 o 
  -7   8   2      666.69      706.92     51.98 o 
  -6   8   2     1457.80     1544.99     31.86 o 
  -5   8   2      209.96      218.45      9.75 o 
  -4   8   2     2233.15     2436.88     44.81 o 
  -3   8   2      554.98      583.17     17.15 o 
  -2   8   2     5344.75     5507.86     95.56 o 
  -1   8   2     3945.84     4193.51     92.62 o 
   0   8   2     1456.71     1572.74     42.54 o 
   1   8   2      118.93      105.84     10.38 o 
   2   8   2     1887.95     1911.37     79.38 o 
   3   8   2        2.89       18.92     21.74 o 
   4   8   2      572.13      637.03     38.74 o 
   5   8   2      149.86      141.17     18.96 o 
   6   8   2     5993.86     6536.52    137.23 o 
   7   8   2      582.12      567.75     18.85 o 
   8   8   2        6.40        2.21     16.06 o 
   9   8   2     2794.31     2918.25     68.53 o 
  10   8   2       17.04        5.51     26.93 o 
  11   8   2      229.57      246.89     33.55 o 
  12   8   2       37.22       52.92     40.17 o 
  13   8   2      306.72      309.91      9.25 o 
  14   8   2       22.21        2.18     11.83 o 
  15   8   2     1502.50     1371.99     39.70 o 
  16   8   2      240.17      243.10     24.58 o 
  17   8   2      687.33      683.21     21.63 o 
  18   8   2        0.10       -9.30     13.23 o 
  19   8   2      764.34      735.48     27.41 o 
  20   8   2      230.30      220.22     24.56 o 
  21   8   2       15.25       49.16     34.04 o 
 -21   9   2       14.67      -34.04     41.60 o 
 -20   9   2        5.36      -17.00     17.00 o 
 -19   9   2        0.68       27.10     23.17 o 
 -18   9   2       89.51       69.24     27.89 o 
 -17   9   2      355.86      328.33     30.24 o 
 -16   9   2      706.33      670.16     40.66 o 
 -15   9   2      119.41      141.62     31.67 o 
 -14   9   2      360.20      326.20     32.12 o 
 -13   9   2       21.51        4.87     19.86 o 
 -12   9   2     1240.03     1136.22     22.57 o 
 -11   9   2      183.87      224.79     21.27 o 
 -10   9   2      752.34      778.57     34.98 o 
  -9   9   2        6.71       -1.70     21.27 o 
  -8   9   2      529.41      511.81     61.44 o 
  -7   9   2       17.32       -8.68     14.18 o 
  -6   9   2      126.70      118.66     11.34 o 
  -5   9   2       53.41       40.91     14.45 o 
  -4   9   2      449.75      428.11     24.52 o 
  -3   9   2      272.65      278.48     22.03 o 
  -2   9   2     1413.25     1418.69     38.74 o 
  -1   9   2     2514.70     2697.60     55.03 o 
   0   9   2       19.20       11.36     11.36 o 
   1   9   2     3848.11     4145.48    101.14 o 
   2   9   2       92.33       95.46     10.38 o 
   3   9   2      277.65      227.78     26.48 o 
   4   9   2        9.27      451.79    140.82 o 
   5   9   2     2274.77     2243.28     65.17 o 
   6   9   2        1.68        0.07     22.21 o 
   7   9   2      430.70      428.65     21.74 o 
   8   9   2     1196.39     1216.64     67.10 o 
   9   9   2      405.54      459.76     20.37 o 
  10   9   2      359.90      328.76     15.51 o 
  11   9   2     1003.53      979.04     15.20 o 
  12   9   2     1047.40     1012.26     23.80 o 
  13   9   2      841.89      812.82     18.13 o 
  14   9   2       88.91       90.68     17.02 o 
  15   9   2       16.93       12.10     51.51 o 
  16   9   2     1280.62     1364.76     82.24 o 
  17   9   2       76.84       90.63     48.20 o 
  18   9   2        2.14      -11.12     11.12 o 
  19   9   2      134.66      151.24     25.50 o 
  20   9   2      192.22      213.60     25.50 o 
 -20  10   2     1161.04     1340.23     48.22 o 
 -19  10   2        1.59       15.12     12.30 o 
 -18  10   2      255.12      279.25     27.89 o 
 -17  10   2     1643.01     1717.61     38.05 o 
 -16  10   2      212.13      228.63     15.29 o 
 -15  10   2       71.61       82.40     66.63 o 
 -14  10   2     1237.68     1364.36     51.98 o 
 -13  10   2      625.23      625.21     65.69 o 
 -12  10   2       47.52      -16.51     17.49 o 
 -11  10   2      234.00      240.62     32.14 o 
 -10  10   2      376.82      380.82     10.16 o 
  -9  10   2        0.81       18.82     27.89 o 
  -8  10   2      584.00      609.12     59.09 o 
  -7  10   2      494.83      423.13     20.01 o 
  -6  10   2      923.34      860.69     28.15 o 
  -5  10   2      608.28      638.19     24.71 o 
  -4  10   2     1523.55     1504.47     30.40 o 
  -3  10   2     2108.28     2249.36     52.01 o 
  -2  10   2      416.46      387.92     19.37 o 
  -1  10   2      310.66      297.42     13.28 o 
   0  10   2        0.11       13.24     11.36 o 
   1  10   2      413.75      431.94     18.92 o 
   2  10   2      158.15      174.86     12.30 o 
   3  10   2     1272.31     1360.97     44.74 o 
   4  10   2        0.10       14.27     29.77 o 
   5  10   2      358.89      389.16     26.46 o 
   6  10   2       36.54       34.13     18.46 o 
   7  10   2      354.05      304.12     16.74 o 
   8  10   2      864.64      888.66     56.23 o 
   9  10   2        3.79       34.43     15.89 o 
  10  10   2      327.24      323.56     24.09 o 
  11  10   2      235.40      133.18     47.73 o 
  12  10   2       10.64        0.98     11.28 o 
  13  10   2      309.14      333.27     10.88 o 
  14  10   2      142.43      137.59      8.03 o 
  15  10   2      117.64      137.99     54.35 o 
  16  10   2      226.66      189.74     18.43 o 
  17  10   2        6.09      -25.37     51.04 o 
  18  10   2      437.99      479.67     92.15 o 
  19  10   2       11.73      -24.56     24.56 o 
  20  10   2        4.55        0.94     20.80 o 
 -20  11   2      145.81      164.48     33.10 o 
 -19  11   2      240.85      311.91     25.50 o 
 -18  11   2      143.74      136.91     61.44 o 
 -17  11   2      165.45      155.13     14.64 o 
 -16  11   2      273.25      281.50     23.15 o 
 -15  11   2      233.08      266.76     20.33 o 
 -14  11   2      316.74      341.44     34.02 o 
 -13  11   2      196.49      181.74      9.24 o 
 -12  11   2       26.86       -9.32     21.27 o 
 -11  11   2       37.50       14.07     16.06 o 
 -10  11   2      248.32      221.39     17.49 o 
  -9  11   2     1150.26     1247.08     36.39 o 
  -8  11   2     1218.35     1210.23     55.76 o 
  -7  11   2      155.62      199.65     15.89 o 
  -6  11   2      185.35      136.18     17.38 o 
  -5  11   2      205.44      165.24     18.14 o 
  -4  11   2       53.42       51.75     14.67 o 
  -3  11   2      410.67      489.08     20.90 o 
  -2  11   2     1398.91     1436.62     33.35 o 
  -1  11   2      107.35      104.89     13.32 o 
   0  11   2      626.28      637.97     21.44 o 
   1  11   2     2163.80     2305.27     60.48 o 
   2  11   2        3.70       20.80     22.68 o 
   3  11   2      487.20      667.57     37.80 o 
   4  11   2      237.05      250.51     21.38 o 
   5  11   2      155.49      142.00     21.94 o 
   6  11   2       38.22       30.80     19.41 o 
   7  11   2     2048.74     2114.73     61.44 o 
   8  11   2     1816.69     1793.45     46.77 o 
   9  11   2       76.12       98.89     17.08 o 
  10  11   2      106.41       95.85     15.27 o 
  11  11   2      399.50      380.98     20.73 o 
  12  11   2      529.59      560.16     55.29 o 
  13  11   2       24.80       63.29     27.87 o 
  14  11   2      454.43      452.54     18.43 o 
  15  11   2      232.22      234.54     39.70 o 
  16  11   2      412.76      402.07     19.79 o 
  17  11   2       96.13      105.87     16.48 o 
  18  11   2       63.19      124.76     28.36 o 
  19  11   2       38.69       -1.88     26.48 o 
 -19  12   2       32.23       62.40     24.56 o 
 -18  12   2      301.15      326.09     25.50 o 
 -17  12   2       81.46       75.80     48.20 o 
 -16  12   2      270.61      287.18     29.77 o 
 -15  12   2        2.17        2.53      9.93 o 
 -14  12   2      392.87      377.54     16.40 o 
 -13  12   2      574.92      663.80     23.66 o 
 -12  12   2      130.02      177.93     15.92 o 
 -11  12   2      679.60      655.20     41.60 o 
 -10  12   2       70.92       60.09     21.27 o 
  -9  12   2      533.57      517.47     21.29 o 
  -8  12   2       99.50       73.56     33.08 o 
  -7  12   2      590.10      614.78     30.71 o 
  -6  12   2      307.74      320.82     18.73 o 
  -5  12   2      459.84      462.31     26.93 o 
  -4  12   2     1065.52     1088.58     38.27 o 
  -3  12   2       30.37       48.22     14.94 o 
  -2  12   2       33.82       37.17     11.00 o 
  -1  12   2      929.27      924.48     24.26 o 
   0  12   2      721.32      692.19     23.99 o 
   1  12   2       26.87       59.01     31.20 o 
   2  12   2       10.75       18.43     21.27 o 
   3  12   2        4.08       51.43     16.95 o 
   4  12   2      410.45      387.95     26.46 o 
   5  12   2      320.12      350.52     25.99 o 
   6  12   2     6640.38     6742.15    140.21 o 
   7  12   2     1335.05     1344.86     36.45 o 
   8  12   2     2584.37     2483.29     52.88 o 
   9  12   2     1317.88     1347.88     40.64 o 
  10  12   2      139.68      176.89     17.22 o 
  11  12   2      431.04      338.93     55.29 o 
  12  12   2      328.08      352.09     19.15 o 
  13  12   2      260.84      207.02     24.58 o 
  14  12   2       67.52       93.82     19.39 o 
  15  12   2        0.84       13.44      9.08 o 
  16  12   2      109.16      173.57     19.45 o 
  17  12   2       32.63        2.82     17.94 o 
  18  12   2       68.22       21.74     29.30 o 
  19  12   2       13.25      -42.54     42.54 o 
 -18  13   2      118.37      110.58     23.62 o 
 -17  13   2      416.53      415.87     30.24 o 
 -16  13   2      289.90      291.69     44.89 o 
 -15  13   2     1394.67     1454.45     33.55 o 
 -14  13   2        1.09        7.75     51.04 o 
 -13  13   2       99.89       77.01     15.92 o 
 -12  13   2        0.98      -13.95     27.42 o 
 -11  13   2      759.86      739.67     32.14 o 
 -10  13   2      237.03      215.81     39.23 o 
  -9  13   2      498.64      455.53     23.83 o 
  -8  13   2     1999.31     1931.27     42.90 o 
  -7  13   2       43.75      -13.15     21.53 o 
  -6  13   2      315.66      302.37     22.21 o 
  -5  13   2      373.19      404.06     66.16 o 
  -4  13   2      219.52      236.93     19.29 o 
  -3  13   2      309.64      340.35     28.83 o 
  -2  13   2     1024.05     1037.67     25.05 o 
  -1  13   2      139.14      142.32     14.89 o 
   0  13   2       97.81      120.99     30.24 o 
   1  13   2      230.31      246.17     44.89 o 
   2  13   2       51.58       71.62     15.59 o 
   3  13   2      535.93      598.77     35.92 o 
   4  13   2     1962.18     1925.34    146.97 o 
   5  13   2      350.65      388.06     25.67 o 
   6  13   2     2046.65     1987.47     54.34 o 
   7  13   2       97.57       59.05     15.96 o 
   8  13   2      150.74      154.22     34.98 o 
   9  13   2       30.81       77.29     74.19 o 
  10  13   2      364.58      378.48     21.79 o 
  11  13   2      534.08      524.35     42.54 o 
  12  13   2      840.52      876.15     56.72 o 
  13  13   2      152.55      176.09     46.79 o 
  14  13   2       30.70       23.41     33.55 o 
  15  13   2       34.84       42.21     10.18 o 
  16  13   2       30.83       77.60     20.78 o 
  17  13   2      158.17      217.40     34.98 o 
  18  13   2        2.04       40.66     25.50 o 
 -17  14   2        0.73       25.50     26.48 o 
 -16  14   2       20.51       45.29     95.93 o 
 -15  14   2      264.32      296.30     24.11 o 
 -14  14   2      162.13      179.27     20.33 o 
 -13  14   2      402.37      369.08     60.01 o 
 -12  14   2      622.74      684.83     26.45 o 
 -11  14   2       24.76       42.69     51.04 o 
 -10  14   2        0.00      -10.78     18.73 o 
  -9  14   2     1630.53     1649.72     41.59 o 
  -8  14   2      196.11      128.52     20.80 o 
  -7  14   2      151.08      120.70     17.27 o 
  -6  14   2      213.78      164.64     17.61 o 
  -5  14   2       20.47       -7.25     67.57 o 
  -4  14   2       25.33       -5.58     20.38 o 
  -3  14   2        0.43        0.86     17.71 o 
  -2  14   2       53.37       39.23     10.87 o 
  -1  14   2       26.11       14.04     12.29 o 
   0  14   2       19.44       10.33     25.99 o 
   1  14   2      649.60      649.61     20.74 o 
   2  14   2        0.10      -10.38     14.37 o 
   3  14   2     1141.16     1074.72     55.31 o 
   4  14   2       78.98       82.04     18.39 o 
   5  14   2     1374.65     1366.38     40.65 o 
   6  14   2       78.40       41.35     19.39 o 
   7  14   2       32.45        8.16     16.42 o 
   8  14   2      199.35      212.34     20.89 o 
   9  14   2        1.93      -10.28     14.84 o 
  10  14   2       89.37       86.73     18.84 o 
  11  14   2       51.70       36.49     55.76 o 
  12  14   2      589.86      553.94     42.54 o 
  13  14   2      505.49      499.54     26.48 o 
  14  14   2       78.36      134.68     17.49 o 
  15  14   2        1.45       14.72     40.17 o 
  16  14   2      201.71      218.34     14.18 o 
  17  14   2       32.90       59.54     35.92 o 
 -16  15   2      147.64      130.44     16.06 o 
 -15  15   2      710.67      718.24     87.90 o 
 -14  15   2      168.32      197.93     19.07 o 
 -13  15   2      107.75      125.08     48.20 o 
 -12  15   2      313.85      344.23     23.68 o 
 -11  15   2      325.27      369.11     23.50 o 
 -10  15   2      238.91      297.18     20.86 o 
  -9  15   2      114.59       99.45     18.32 o 
  -8  15   2      264.40      204.46     18.60 o 
  -7  15   2        0.01       11.80     47.75 o 
  -6  15   2      160.10      146.56     18.00 o 
  -5  15   2      932.77      984.67     30.76 o 
  -4  15   2     1003.74      969.05     83.65 o 
  -3  15   2      371.12      371.06     21.11 o 
  -2  15   2     2002.44     2033.37     73.25 o 
  -1  15   2      313.77      294.13     27.40 o 
   0  15   2      180.00      153.79     13.59 o 
   1  15   2     3424.78     3441.46     67.42 o 
   2  15   2      586.10      549.09     27.87 o 
   3  15   2        4.89      -17.30     20.18 o 
   4  15   2       19.93        2.16     34.51 o 
   5  15   2        0.06       23.62     31.20 o 
   6  15   2      817.89      825.19     30.07 o 
   7  15   2      524.13      453.11     21.39 o 
   8  15   2     1024.44      997.94     51.51 o 
   9  15   2      586.35      562.25     37.80 o 
  10  15   2      110.57      135.34     19.53 o 
  11  15   2      398.75      479.07     37.82 o 
  12  15   2      166.68      149.58     43.48 o 
  13  15   2      807.04      861.21     31.88 o 
  14  15   2      353.09      328.29     20.34 o 
  15  15   2       51.95       45.36     17.00 o 
  16  15   2        1.01       20.80     36.86 o 
 -15  16   2       16.24      -31.18     35.92 o 
 -14  16   2       49.38       48.23     20.16 o 
 -13  16   2      692.33      726.91     38.27 o 
 -12  16   2        1.03       -5.81     28.36 o 
 -11  16   2      265.03      251.19     19.94 o 
 -10  16   2      391.72      403.00     25.29 o 
  -9  16   2      155.81      167.29     22.34 o 
  -8  16   2       91.67       94.11     17.00 o 
  -7  16   2      505.71      464.15     30.24 o 
  -6  16   2       23.92       13.55     17.14 o 
  -5  16   2      535.42      506.55     23.57 o 
  -4  16   2      168.91      223.01     19.74 o 
  -3  16   2      155.42      160.09     19.84 o 
  -2  16   2      182.56      248.25     42.52 o 
  -1  16   2      369.87      368.60     15.67 o 
   0  16   2       86.80      157.41     38.29 o 
   1  16   2      348.61      369.49     26.93 o 
   2  16   2        2.66       50.05     18.01 o 
   3  16   2     1311.99     1280.73     40.04 o 
   4  16   2       74.76      120.21     36.86 o 
   5  16   2      167.01      123.66     19.50 o 
   6  16   2       13.68       19.67     20.61 o 
   7  16   2      115.65       95.34     19.32 o 
   8  16   2       77.71       72.20     43.01 o 
   9  16   2       56.53       36.42     33.08 o 
  10  16   2      403.77      415.27     51.98 o 
  11  16   2        9.52       10.91     24.44 o 
  12  16   2        0.00       19.81     50.57 o 
  13  16   2      142.23      178.02     35.45 o 
  14  16   2        1.28       49.16     22.68 o 
  15  16   2      159.63      273.14     38.74 o 
 -14  17   2       92.14      121.94     23.62 o 
 -13  17   2      462.79      527.60     30.18 o 
 -12  17   2       42.31       47.24     38.27 o 
 -11  17   2        0.02      -28.12     28.12 o 
 -10  17   2       94.77      101.09     30.73 o 
  -9  17   2        1.88       19.72     28.37 o 
  -8  17   2      484.10      473.09     25.17 o 
  -7  17   2        1.03        7.61     25.01 o 
  -6  17   2      143.09      196.60     39.70 o 
  -5  17   2      245.50      257.90     76.07 o 
  -4  17   2      204.92      296.83     20.90 o 
  -3  17   2      428.09      333.48     89.33 o 
  -2  17   2      221.76      198.97     18.96 o 
  -1  17   2      192.53      152.80     20.80 o 
   0  17   2      293.66      267.19     24.76 o 
   1  17   2      171.90      221.05     13.68 o 
   2  17   2     1010.44      882.47     36.48 o 
   3  17   2       88.70      110.45     28.36 o 
   4  17   2      678.71      667.05     32.72 o 
   5  17   2      470.95      508.52     24.76 o 
   6  17   2      362.79      321.99     26.93 o 
   7  17   2       41.22       65.08     23.15 o 
   8  17   2      195.51      178.70     22.21 o 
   9  17   2       71.74       61.79     24.31 o 
  10  17   2       89.93       89.85     19.72 o 
  11  17   2      308.54      384.71     26.87 o 
  12  17   2      105.61       83.37     24.89 o 
  13  17   2       65.52      107.76     21.74 o 
 -12  18   2       14.51      -47.73     47.73 o 
 -11  18   2      222.97      215.73     24.56 o 
 -10  18   2       27.50       35.92     24.18 o 
  -9  18   2      354.93      380.91     27.19 o 
  -8  18   2       35.52       18.05     22.68 o 
  -7  18   2        8.34      -10.39     33.55 o 
  -6  18   2        8.45       69.56     22.46 o 
  -5  18   2      349.61      459.23     26.12 o 
  -4  18   2      654.91      607.42     32.14 o 
  -3  18   2      958.07      953.48     54.35 o 
  -2  18   2      769.90      724.70     28.84 o 
  -1  18   2      568.59      604.56     25.72 o 
   0  18   2        0.00       -5.97     12.91 o 
   1  18   2      105.01      114.96     26.46 o 
   2  18   2      345.86      295.63     24.74 o 
   3  18   2      557.15      493.50     28.79 o 
   4  18   2       78.72      107.63     24.48 o 
   5  18   2      309.88      343.81     71.84 o 
   6  18   2      465.02      480.27     33.55 o 
   7  18   2      221.98      211.94     26.01 o 
   8  18   2      354.51      324.43     27.45 o 
   9  18   2       55.83       30.09     25.52 o 
  10  18   2     1056.55     1178.82     53.39 o 
  11  18   2      497.17      492.16     29.60 o 
  12  18   2        7.59       17.82     34.49 o 
 -11  19   2        0.29      -10.38     33.10 o 
 -10  19   2      203.22      224.94     24.05 o 
  -9  19   2      424.55      517.56     33.04 o 
  -8  19   2        9.77      -31.12     32.61 o 
  -7  19   2        8.86       38.74     20.17 o 
  -6  19   2      294.46      374.47     26.12 o 
  -5  19   2       51.22       33.23     30.71 o 
  -4  19   2      322.65      318.31     43.01 o 
  -3  19   2      202.77      198.94     20.41 o 
  -2  19   2      133.41      166.38     20.05 o 
  -1  19   2      437.27      414.00     21.38 o 
   0  19   2      282.98      301.06     15.77 o 
   1  19   2      304.56      308.41     22.05 o 
   2  19   2       58.08       97.14     36.86 o 
   3  19   2        1.86       -1.93     24.71 o 
   4  19   2      493.63      509.56     27.33 o 
   5  19   2       14.24       16.44     18.71 o 
   6  19   2      316.21      351.92     37.33 o 
   7  19   2        2.68       -2.56     20.17 o 
   8  19   2        0.86       26.07     38.27 o 
   9  19   2      530.08      571.99     32.14 o 
  10  19   2       52.55       25.52     25.99 o 
  -8  20   2      111.23      129.77     27.71 o 
  -7  20   2       13.80       34.50     25.72 o 
  -6  20   2        3.08       15.63     22.26 o 
  -5  20   2      721.75      721.17     33.63 o 
  -4  20   2      185.26      173.85     47.26 o 
  -3  20   2       15.36       16.44     20.69 o 
  -2  20   2      234.07      215.80     22.99 o 
  -1  20   2       31.96       68.91     21.74 o 
   0  20   2       64.54       63.55     13.44 o 
   1  20   2       21.33       19.61     17.69 o 
   2  20   2        7.30       -4.38     22.21 o 
   3  20   2      625.46      537.98     34.85 o 
   4  20   2      136.64      140.17     25.67 o 
   5  20   2      147.59      158.14     36.39 o 
   6  20   2       90.38       57.57     38.74 o 
   7  20   2       19.52       29.66     32.61 o 
   8  20   2        3.13       90.72     56.72 o 
  -5  21   2       88.38      160.68     68.04 o 
  -4  21   2      929.38      914.91     43.48 o 
  -3  21   2        0.04      -27.42     27.42 o 
  -2  21   2       68.91       51.04     31.18 o 
  -1  21   2      109.55       95.46     35.92 o 
   0  21   2       32.66       38.74     31.18 o 
   1  21   2      330.78      357.28     33.10 o 
   2  21   2       55.34       36.86     32.12 o 
   3  21   2      576.47      607.73     41.60 o 
   4  21   2       14.85       40.66     35.92 o 
 -23   1   3      577.68      565.29     42.05 o 
 -22   1   3      157.81      168.52     19.50 o 
 -21   1   3       87.78       70.10     21.04 o 
 -20   1   3       43.15       72.50     16.57 o 
 -19   1   3      186.90      179.60     15.44 o 
 -18   1   3      597.28      563.01     12.97 o 
 -17   1   3        2.95        4.32     12.30 o 
 -16   1   3      207.76      163.25     11.65 o 
 -15   1   3      587.44      590.32     17.02 o 
 -14   1   3       10.24        5.20      4.42 o 
 -13   1   3        0.05       -3.90     13.39 o 
 -12   1   3      246.79      234.79     16.28 o 
 -11   1   3       57.32       59.01      6.67 o 
 -10   1   3     2197.20     2301.91     64.75 o 
  -9   1   3       65.26       76.00     11.30 o 
  -8   1   3     9873.60    10351.39    198.73 o 
  -7   1   3      220.13      208.46     13.31 o 
  -6   1   3     2672.95     2574.61     99.26 o 
   5   1   3     6846.79     6397.92    108.25 o 
   6   1   3     9739.86     9758.58    112.23 o 
   7   1   3       26.98       13.50      3.47 o 
   8   1   3       83.48      105.45     12.28 o 
   9   1   3      343.69      400.88     10.45 o 
  10   1   3      732.00      742.30     19.86 o 
  11   1   3       14.28        0.12     49.16 o 
  12   1   3      158.42      153.92     18.43 o 
  13   1   3       92.54      108.06      7.32 o 
  14   1   3     1185.74     1103.53     22.90 o 
  15   1   3      210.23      162.56     21.27 o 
  16   1   3     1424.00     1301.15     55.78 o 
  17   1   3      110.00      108.88     11.85 o 
  18   1   3       21.47       -0.07     31.67 o 
  19   1   3      289.17      336.66     36.05 o 
  20   1   3       78.47        6.53     26.39 o 
  21   1   3      478.40      537.02     46.95 o 
  22   1   3       73.91      112.64     39.28 o 
 -23   2   3      435.76      440.95     34.51 o 
 -22   2   3        0.43        6.01     30.73 o 
 -21   2   3      162.60      202.65     54.35 o 
 -20   2   3      149.49      188.78     18.53 o 
 -19   2   3       10.17       17.59     25.05 o 
 -18   2   3        0.25       11.18     15.20 o 
 -17   2   3     4223.63     4481.64     71.86 o 
 -16   2   3     1909.78     2013.58     45.36 o 
 -15   2   3       50.70       76.60     17.02 o 
 -14   2   3      490.40      476.99     16.77 o 
 -13   2   3      542.10      488.96     14.07 o 
 -12   2   3       48.94       77.22     25.05 o 
 -11   2   3     7271.79     7665.19    148.45 o 
 -10   2   3     1050.45     1055.15     52.47 o 
  -9   2   3      500.20      545.34     18.43 o 
  -8   2   3      271.71      279.31     12.49 o 
  -7   2   3     3637.21     3893.75     82.71 o 
  -6   2   3       72.86       32.12      8.50 o 
   3   2   3     5042.25     4535.85    152.18 o 
   5   2   3      307.99      236.25     10.87 o 
   6   2   3     3889.68     3836.66     47.90 o 
   7   2   3     2065.58     2172.94     27.19 o 
   8   2   3     2848.66     2994.67     35.15 o 
   9   2   3      663.60      664.12      9.07 o 
  10   2   3     5106.71     5156.81     67.95 o 
  11   2   3      842.74      792.41     16.13 o 
  12   2   3       17.64       -3.15     28.36 o 
  13   2   3      153.22      149.03     17.02 o 
  14   2   3     1453.78     1518.51     39.23 o 
  15   2   3     2168.74     2225.06     48.69 o 
  16   2   3     1728.57     1731.79     52.94 o 
  17   2   3        9.48       19.66      9.79 o 
  18   2   3      381.20      352.05     16.19 o 
  19   2   3      229.95      231.95     29.30 o 
  20   2   3      129.51       70.48     28.48 o 
  21   2   3      339.71      389.38     99.71 o 
  22   2   3       28.51       65.37     45.83 o 
 -23   3   3      215.32      240.28     28.36 o 
 -22   3   3       29.47       32.59     17.96 o 
 -21   3   3        2.95        4.67     16.64 o 
 -20   3   3      578.64      539.66     18.42 o 
 -19   3   3       14.71        7.83     18.43 o 
 -18   3   3        6.61       21.69     11.65 o 
 -17   3   3      323.45      292.69     23.62 o 
 -16   3   3      533.80      509.99     33.08 o 
 -15   3   3      203.43      216.52     11.22 o 
 -14   3   3     2568.63     2568.73     46.75 o 
 -13   3   3       81.79       39.64     17.96 o 
 -12   3   3       46.27       66.17     17.02 o 
 -11   3   3      148.71      128.95      7.93 o 
 -10   3   3     2403.80     2506.06     55.41 o 
  -9   3   3       49.12       28.23     25.05 o 
  -8   3   3     2112.27     2384.63     63.40 o 
  -7   3   3     5119.92     5267.40    131.30 o 
  -6   3   3     8535.01     8341.08    160.68 o 
  -5   3   3      697.42      558.58     30.24 o 
  -4   3   3     2512.12     2324.40     50.00 o 
  -3   3   3     5531.14     5106.72    179.60 o 
   4   3   3    11148.27    10947.82    179.58 o 
   5   3   3        6.29       -9.29      9.29 o 
   6   3   3     6955.46     7291.31    111.15 o 
   7   3   3      148.99      184.56     10.87 o 
   8   3   3     1326.59     1264.23     19.03 o 
   9   3   3      792.10      839.97     14.53 o 
  10   3   3     1094.66     1122.21     38.76 o 
  11   3   3        2.14       12.68     22.21 o 
  12   3   3      806.66      889.02     79.40 o 
  13   3   3      147.75      144.19     14.16 o 
  14   3   3      237.69      259.39     26.46 o 
  15   3   3      644.77      639.14     27.40 o 
  16   3   3      328.44      304.70     23.62 o 
  17   3   3        6.58        8.04     52.45 o 
  18   3   3      565.38      592.94     40.64 o 
  19   3   3       16.04       -2.51     10.04 o 
  20   3   3     1091.88     1147.74     44.26 o 
  21   3   3       87.71       88.94     19.56 o 
  22   3   3        8.51        6.62     50.10 o 
 -23   4   3       72.94       50.81     59.54 o 
 -22   4   3      107.08      102.04     20.44 o 
 -21   4   3      192.15      160.01     27.42 o 
 -20   4   3       40.28       44.76     15.12 o 
 -19   4   3       10.50       19.41     11.43 o 
 -18   4   3      432.94      419.37     15.30 o 
 -17   4   3      579.30      526.44     21.27 o 
 -16   4   3      136.73      110.19     14.18 o 
 -15   4   3      453.41      488.31     19.39 o 
 -14   4   3      821.11      802.85     49.61 o 
 -13   4   3        1.75       22.68     20.33 o 
 -12   4   3      806.88      758.97     24.56 o 
 -11   4   3      264.74      216.74     13.71 o 
 -10   4   3     1899.72     2018.90     65.69 o 
  -9   4   3      616.30      731.07     21.14 o 
  -8   4   3      308.65      383.24     11.01 o 
  -7   4   3      400.89      409.45     13.01 o 
  -6   4   3     4501.54     4564.70    126.64 o 
  -5   4   3     1488.19     1407.33     33.58 o 
  -4   4   3       96.01       51.04     12.30 o 
  -3   4   3    11317.21    10637.01    245.28 o 
  -1   4   3    11613.92    11026.28    361.04 o 
   0   4   3       27.04        6.62     17.00 o 
   2   4   3     4071.01     3998.98    141.76 o 
   3   4   3     1459.32     1242.60     24.65 o 
   4   4   3      380.75      283.31     10.22 o 
   5   4   3     4584.36     4702.63     73.57 o 
   6   4   3       30.95       48.11      7.34 o 
   7   4   3        0.36       -2.46      9.44 o 
   8   4   3       25.34       -9.44      9.44 o 
   9   4   3      201.92      186.17      6.33 o 
  10   4   3     1919.28     1868.53     61.44 o 
  11   4   3      383.66      376.76     41.60 o 
  12   4   3     1509.62     1599.05     28.54 o 
  13   4   3      738.55      749.47     29.77 o 
  14   4   3      245.18      244.37     26.46 o 
  15   4   3      189.83      151.11     22.68 o 
  16   4   3      481.84      464.88     30.24 o 
  17   4   3     2664.68     2608.33     51.28 o 
  18   4   3       12.89       13.65      8.38 o 
  19   4   3      214.43      184.97     27.40 o 
  20   4   3      101.30      143.27     21.19 o 
  21   4   3       10.12      -20.11     29.30 o 
  22   4   3      113.45      130.44     23.62 o 
 -22   5   3       15.42        8.50     22.68 o 
 -21   5   3       24.49       55.63     17.46 o 
 -20   5   3       81.03       71.19     13.11 o 
 -19   5   3       18.87        8.50     24.09 o 
 -18   5   3     1132.01     1184.13     30.24 o 
 -17   5   3       29.74       43.03     11.92 o 
 -16   5   3        2.29       15.99     13.99 o 
 -15   5   3      455.35      428.15     17.46 o 
 -14   5   3     1738.10     1789.49     33.63 o 
 -13   5   3      266.16      227.85     14.58 o 
 -12   5   3       82.65       91.00     15.87 o 
 -11   5   3       32.35       16.18      9.27 o 
 -10   5   3       32.53       61.93     10.14 o 
  -9   5   3     1617.90     1636.27     32.29 o 
  -8   5   3     2219.45     2184.96     36.78 o 
  -7   5   3      536.44      581.72     16.55 o 
  -6   5   3      188.94      183.99     14.65 o 
  -5   5   3     3066.29     3212.64     65.36 o 
  -4   5   3      318.42      335.85     14.99 o 
  -3   5   3     3760.82     3530.51    135.16 o 
  -2   5   3     3638.66     3545.30     90.72 o 
  -1   5   3     2437.47     2364.51     61.22 o 
   0   5   3      236.76      237.32     26.93 o 
   2   5   3     1921.30     1750.70     50.15 o 
   3   5   3     7088.52     6821.83    117.74 o 
   4   5   3    11340.01    11311.53    197.56 o 
   5   5   3      398.49      398.64     11.30 o 
   6   5   3     1850.59     2015.53     35.42 o 
   7   5   3       79.60       64.11      8.52 o 
   8   5   3     1755.60     1885.33     31.64 o 
   9   5   3      808.69      739.81     18.61 o 
  10   5   3      266.67      293.61     18.90 o 
  11   5   3      386.04      390.91     11.63 o 
  12   5   3       16.22       12.09     14.65 o 
  13   5   3     1102.04     1214.72     24.13 o 
  14   5   3       12.45       -2.43     11.81 o 
  15   5   3        9.04       -5.65     19.84 o 
  16   5   3       62.84       41.70     13.22 o 
  17   5   3      553.90      583.32     22.68 o 
  18   5   3     1082.16     1123.90     27.45 o 
  19   5   3      564.93      577.35     19.02 o 
  20   5   3      109.61      158.17     30.49 o 
  21   5   3     1603.70     1714.54     68.04 o 
  22   5   3       43.58       48.22     27.42 o 
 -22   6   3      486.73      558.58     32.12 o 
 -21   6   3       14.20       -3.34     56.70 o 
 -20   6   3       60.86       79.26     64.75 o 
 -19   6   3        4.15       17.71     14.66 o 
 -18   6   3        3.07      -13.62     17.96 o 
 -17   6   3      915.47      918.76     46.79 o 
 -16   6   3      504.56      462.66     25.05 o 
 -15   6   3     1096.94     1105.05     60.95 o 
 -14   6   3        1.13      -12.13     12.13 o 
 -13   6   3       34.76       74.94     12.50 o 
 -12   6   3       22.02       -7.17     18.29 o 
 -11   6   3      470.36      510.94     22.46 o 
 -10   6   3      333.57      260.79     21.27 o 
  -9   6   3      625.75      636.78     16.54 o 
  -8   6   3    12608.80    12921.63    215.54 o 
  -7   6   3     4930.19     5066.58     88.77 o 
  -6   6   3     1112.39     1261.45     26.06 o 
  -5   6   3      288.29      303.56     51.98 o 
  -4   6   3      298.69      320.42     12.30 o 
  -3   6   3      540.47      524.57     16.06 o 
  -2   6   3      100.01      107.76     10.38 o 
  -1   6   3    18324.25    18166.32    292.29 o 
   0   6   3     5079.52     5152.39     89.73 o 
   1   6   3      459.47      460.21     36.39 o 
   2   6   3        1.56      -11.68     23.62 o 
   3   6   3      222.01      186.01     45.85 o 
   4   6   3      624.06      565.11     32.59 o 
   5   6   3      793.07      919.52     34.98 o 
   6   6   3     1212.44     1185.88     21.71 o 
   7   6   3      125.45      108.81      8.50 o 
   8   6   3     1721.96     1784.95     43.95 o 
   9   6   3      230.47      243.24     22.21 o 
  10   6   3     1580.57     1617.24     59.54 o 
  11   6   3      176.12      166.53     21.27 o 
  12   6   3     1278.20     1353.70     28.08 o 
  13   6   3      138.44      118.38      9.21 o 
  14   6   3      180.81      158.07     10.09 o 
  15   6   3      180.88      156.50     17.49 o 
  16   6   3      118.77      119.25     29.30 o 
  17   6   3       37.86       14.42      9.85 o 
  18   6   3      427.31      432.21     16.44 o 
  19   6   3       81.00       70.84     10.94 o 
  20   6   3      309.62      307.86     59.56 o 
  21   6   3       13.26      -18.92     18.92 o 
 -22   7   3      144.04       72.78     29.30 o 
 -21   7   3      363.18      416.82     27.42 o 
 -20   7   3        9.35       44.71     17.13 o 
 -19   7   3      714.01      710.75     23.92 o 
 -18   7   3      420.66      409.33     18.41 o 
 -17   7   3        2.35       -4.95     15.12 o 
 -16   7   3      372.18      347.50     95.93 o 
 -15   7   3      692.05      610.21     18.17 o 
 -14   7   3      106.94       92.94     15.59 o 
 -13   7   3      136.09      179.98     13.24 o 
 -12   7   3      182.04      157.61      9.93 o 
 -11   7   3     1327.93     1438.71     37.33 o 
 -10   7   3      428.35      450.23     16.08 o 
  -9   7   3        2.13        2.30     14.18 o 
  -8   7   3     1257.39     1265.57     32.14 o 
  -7   7   3      680.31      632.28     20.44 o 
  -6   7   3     1800.30     1772.06     41.21 o 
  -5   7   3     1712.96     1754.22     38.74 o 
  -4   7   3     1057.05     1113.39     26.48 o 
  -3   7   3       27.13       56.72      8.50 o 
  -2   7   3      368.55      394.73     13.39 o 
  -1   7   3      749.96      893.28     25.05 o 
   0   7   3     5245.42     5349.90    129.98 o 
   1   7   3     5082.66     5485.45    131.30 o 
   2   7   3      609.45      637.75     26.48 o 
   3   7   3     2232.12     2267.77     64.03 o 
   4   7   3      323.30      354.70     20.68 o 
   5   7   3       13.39       -6.92     13.70 o 
   6   7   3      567.12      646.16     33.08 o 
   7   7   3       19.86        0.12     12.91 o 
   8   7   3     1318.53     1454.03     45.83 o 
   9   7   3     1794.87     1976.61     34.97 o 
  10   7   3     1924.88     1851.55     35.74 o 
  11   7   3      215.94      228.09     17.47 o 
  12   7   3      187.86      164.71     18.43 o 
  13   7   3      604.18      467.32     33.55 o 
  14   7   3      584.89      627.87     34.02 o 
  15   7   3        9.22      -13.24     13.24 o 
  16   7   3     1025.54     1059.85     26.95 o 
  17   7   3       34.19       40.37      9.93 o 
  18   7   3        2.26        3.47     20.80 o 
  19   7   3      206.64      144.71     36.39 o 
  20   7   3      180.26      181.48     27.42 o 
  21   7   3      399.91      339.30     38.74 o 
 -21   8   3       65.83       22.68     25.50 o 
 -20   8   3      119.66      137.06     17.00 o 
 -19   8   3      155.91      191.47     17.49 o 
 -18   8   3      257.05      266.45     24.58 o 
 -17   8   3      386.58      335.52     42.52 o 
 -16   8   3       79.28      107.08     30.73 o 
 -15   8   3       57.48       36.01     20.31 o 
 -14   8   3       16.63        7.06     17.49 o 
 -13   8   3       31.36       23.67     13.22 o 
 -12   8   3      233.50      246.58     29.77 o 
 -11   8   3     1065.30     1056.59     23.03 o 
 -10   8   3      122.34      135.84     12.62 o 
  -9   8   3      252.71      348.48     30.73 o 
  -8   8   3      390.32      422.86     47.26 o 
  -7   8   3      327.59      349.13     17.00 o 
  -6   8   3     1407.68     1531.90     30.44 o 
  -5   8   3     1978.58     2270.29     50.10 o 
  -4   8   3      833.45      877.11     22.68 o 
  -3   8   3     1263.29     1268.42     36.86 o 
  -2   8   3     1412.72     1573.68     35.99 o 
  -1   8   3       25.87       -8.87     14.65 o 
   0   8   3     1317.30     1331.22     75.13 o 
   1   8   3      322.60      314.69     31.67 o 
   2   8   3       19.09        1.66     19.37 o 
   3   8   3      306.12      342.61     19.03 o 
   4   8   3     1446.28     1543.60     47.78 o 
   5   8   3      313.60      277.88     23.62 o 
   6   8   3     3359.49     3472.88     72.73 o 
   7   8   3     1256.25     1236.77     29.98 o 
   8   8   3      446.00      467.97     20.86 o 
   9   8   3      226.19      203.47     40.64 o 
  10   8   3      385.73      404.18     24.58 o 
  11   8   3       69.23       83.46     16.53 o 
  12   8   3      175.95      200.53     17.49 o 
  13   8   3        0.34      -14.18     14.18 o 
  14   8   3        0.02       14.50     11.00 o 
  15   8   3      222.95      211.93     13.71 o 
  16   8   3       29.09       27.20     10.80 o 
  17   8   3      236.49      234.38     15.12 o 
  18   8   3      185.38      183.34     47.26 o 
  19   8   3      564.04      501.06     41.58 o 
  20   8   3      239.59      208.90     26.48 o 
  21   8   3      459.43      406.43     43.48 o 
 -21   9   3       20.45       17.94     23.62 o 
 -20   9   3      943.41      970.69     39.68 o 
 -19   9   3      261.22      309.92     18.97 o 
 -18   9   3       75.15       43.47     13.99 o 
 -17   9   3       39.87       46.06     19.39 o 
 -16   9   3        9.24        2.83     16.53 o 
 -15   9   3       70.20       74.80     45.85 o 
 -14   9   3        0.15      -35.42     52.94 o 
 -13   9   3      710.82      685.42     21.74 o 
 -12   9   3      453.16      457.86     39.21 o 
 -11   9   3       13.23       60.94     22.68 o 
 -10   9   3      361.02      399.22     50.55 o 
  -9   9   3     1570.57     1593.17     39.31 o 
  -8   9   3       77.85       71.38      9.12 o 
  -7   9   3      248.70      240.82     11.69 o 
  -6   9   3     1566.92     1545.11     31.67 o 
  -5   9   3      543.24      630.57     20.80 o 
  -4   9   3      359.83      348.72     15.12 o 
  -3   9   3       28.16        1.88      8.50 o 
  -2   9   3       72.65       90.11      8.86 o 
  -1   9   3        8.63       11.63     21.27 o 
   0   9   3       82.55       57.45     18.92 o 
   1   9   3     5954.08     6192.73    159.74 o 
   2   9   3     1757.41     1695.85     47.75 o 
   3   9   3     2142.96     2063.28     80.34 o 
   4   9   3        1.54       11.36     28.36 o 
   5   9   3     1631.93     1456.23     38.28 o 
   6   9   3      197.64      254.46     67.57 o 
   7   9   3        9.48       49.27     18.57 o 
   8   9   3      479.64      430.34     18.19 o 
   9   9   3     2954.10     2910.56     57.75 o 
  10   9   3      343.55      337.18     25.99 o 
  11   9   3     1051.28     1036.23     63.79 o 
  12   9   3     1022.14      836.26     39.23 o 
  13   9   3     2348.16     2346.86    354.44 o 
  14   9   3     2001.78     1966.73     38.98 o 
  15   9   3     2996.35     3100.86     59.09 o 
  16   9   3        0.05      -28.07     35.92 o 
  17   9   3      266.97      346.44     36.39 o 
  18   9   3      118.86      130.23     13.79 o 
  19   9   3      288.93      324.18     25.50 o 
  20   9   3       33.95       73.72     34.04 o 
 -20  10   3       52.71       87.90     19.86 o 
 -19  10   3        2.87       11.36     21.74 o 
 -18  10   3       40.86       30.44     13.19 o 
 -17  10   3      303.81      316.49     38.29 o 
 -16  10   3        0.79        0.58     10.14 o 
 -15  10   3      616.84      721.96     31.18 o 
 -14  10   3      316.30      297.96     29.77 o 
 -13  10   3      997.31      927.17     20.30 o 
 -12  10   3        9.85       -8.33      8.33 o 
 -11  10   3      217.20      180.49     13.71 o 
 -10  10   3     1741.46     1811.48     32.97 o 
  -9  10   3     2115.26     2265.29     45.21 o 
  -8  10   3       16.00       29.50      8.27 o 
  -7  10   3     1722.88     1545.44     51.04 o 
  -6  10   3      480.46      439.28     25.99 o 
  -5  10   3       59.53       38.41     12.30 o 
  -4  10   3      444.98      481.02     30.24 o 
  -3  10   3        2.53        7.02     26.48 o 
  -2  10   3      705.47      712.81     21.60 o 
  -1  10   3     1207.57     1232.08     27.31 o 
   0  10   3     1930.65     2005.76     44.65 o 
   1  10   3       98.19       95.34     10.22 o 
   2  10   3      349.73      314.99     43.95 o 
   3  10   3     1227.65     1226.27     34.03 o 
   4  10   3      723.08      814.75     47.24 o 
   5  10   3      177.58      179.27     24.63 o 
   6  10   3      760.43      736.08     31.75 o 
   7  10   3     1847.16     1750.36     47.10 o 
   8  10   3      908.23      930.56     27.84 o 
   9  10   3      264.18      223.89     19.44 o 
  10  10   3     2474.09     2464.90     51.68 o 
  11  10   3       65.31       47.96     26.93 o 
  12  10   3     1660.36     1583.34     52.00 o 
  13  10   3     1103.01     1004.95     25.43 o 
  14  10   3      617.62      619.30     15.57 o 
  15  10   3      311.72      324.44     39.70 o 
  16  10   3      923.92      869.68     26.93 o 
  17  10   3      134.84      162.62     12.88 o 
  18  10   3       67.42       44.42     20.80 o 
  19  10   3      118.14      139.88     27.42 o 
  20  10   3        1.61      -36.86     36.86 o 
 -20  11   3        0.07      -21.74     21.74 o 
 -19  11   3        0.63       -1.88     20.80 o 
 -18  11   3        1.19       62.55     81.77 o 
 -17  11   3       20.32       32.00     27.89 o 
 -16  11   3        4.93       26.11     31.18 o 
 -15  11   3      202.39      241.75     11.10 o 
 -14  11   3      397.94      433.14     14.56 o 
 -13  11   3      446.67      377.02     12.77 o 
 -12  11   3       15.09       14.68      8.50 o 
 -11  11   3     1689.21     1676.15     29.92 o 
 -10  11   3       99.33       65.80     23.64 o 
  -9  11   3      533.28      513.32     35.45 o 
  -8  11   3      854.83      878.15     31.34 o 
  -7  11   3      266.74      288.52     11.48 o 
  -6  11   3       60.99       51.42     11.81 o 
  -5  11   3      345.56      297.15     29.30 o 
  -4  11   3     1171.63     1197.48     30.35 o 
  -3  11   3      218.06      218.46     34.02 o 
  -2  11   3      637.14      741.93     21.27 o 
  -1  11   3       11.46        3.96     33.08 o 
   0  11   3      161.73      165.42     14.18 o 
   1  11   3      139.14      215.48     15.12 o 
   2  11   3       35.72       43.25     34.96 o 
   3  11   3      330.91      356.47     22.21 o 
   4  11   3     2477.56     2373.29     89.31 o 
   5  11   3      317.15      314.81     20.17 o 
   6  11   3      960.83     1004.22     63.81 o 
   7  11   3      170.66      187.79     44.91 o 
   8  11   3      259.81      262.96     24.11 o 
   9  11   3        2.94       -5.05     35.92 o 
  10  11   3     1090.93     1085.85     29.88 o 
  11  11   3       11.02      -10.72     34.02 o 
  12  11   3     1011.81      961.63     28.13 o 
  13  11   3      532.57      518.27     21.21 o 
  14  11   3      174.14      191.17     11.72 o 
  15  11   3      146.48      165.71     58.60 o 
  16  11   3       13.67       22.63     15.29 o 
  17  11   3        0.02       -5.39     19.49 o 
  18  11   3      225.67      259.93     25.50 o 
  19  11   3        2.78        5.68     21.74 o 
 -19  12   3       17.60       11.36     21.74 o 
 -18  12   3      271.85      246.70     27.42 o 
 -17  12   3      148.30      156.80     22.00 o 
 -16  12   3       52.51       48.53      6.52 o 
 -15  12   3      893.28      892.13     95.46 o 
 -14  12   3        7.94       18.81     38.74 o 
 -13  12   3      118.27       91.17     16.06 o 
 -12  12   3      490.11      419.45     51.04 o 
 -11  12   3       80.24       98.85     50.10 o 
 -10  12   3      205.51      199.98     18.06 o 
  -9  12   3      251.30      221.69     45.36 o 
  -8  12   3     1553.45     1434.27     35.75 o 
  -7  12   3     3228.30     3203.89    137.53 o 
  -6  12   3      347.07      367.23     21.50 o 
  -5  12   3      232.94      261.16     21.79 o 
  -4  12   3       55.25       58.16     10.31 o 
  -3  12   3      731.22      765.06     51.04 o 
  -2  12   3     1289.28     1411.48     28.26 o 
  -1  12   3       99.61      104.42     11.12 o 
   0  12   3      931.23      877.48     22.70 o 
   1  12   3     2327.54     2380.08     47.08 o 
   2  12   3      477.71      470.26     34.02 o 
   3  12   3        9.15        2.76     13.71 o 
   4  12   3     4272.71     4252.14    189.98 o 
   5  12   3      638.89      594.17     39.21 o 
   6  12   3      805.51      818.36     30.57 o 
   7  12   3     1452.14     1485.07    120.51 o 
   8  12   3       37.84       12.14     23.17 o 
   9  12   3      108.74       81.61     16.21 o 
  10  12   3      142.76      135.64     17.22 o 
  11  12   3      760.38      754.29     30.71 o 
  12  12   3       15.40       18.39     15.14 o 
  13  12   3       97.54      125.87    110.58 o 
  14  12   3        2.88       15.64     18.43 o 
  15  12   3       80.19       38.88     52.47 o 
  16  12   3       69.33       76.27     15.63 o 
  17  12   3       12.07       47.24     29.30 o 
  18  12   3       52.95       -5.68     27.42 o 
 -18  13   3        1.24      -15.12     15.12 o 
 -17  13   3        2.49      -19.86     19.86 o 
 -16  13   3      407.53      413.15     19.40 o 
 -15  13   3      194.61      177.53     15.61 o 
 -14  13   3       14.14       11.31     42.05 o 
 -13  13   3      239.50      239.08     26.48 o 
 -12  13   3      846.39      810.73     27.84 o 
 -11  13   3       30.39       24.38     15.51 o 
 -10  13   3       42.24       22.96     14.78 o 
  -9  13   3      427.83      375.28     18.91 o 
  -8  13   3      980.95      871.43     29.19 o 
  -7  13   3      407.10      377.86     21.15 o 
  -6  13   3      392.56      419.67     23.05 o 
  -5  13   3      589.34      575.03     34.96 o 
  -4  13   3     1520.11     1590.81     39.21 o 
  -3  13   3      145.50      213.87     20.38 o 
  -2  13   3        0.11       24.36     11.17 o 
  -1  13   3      861.55      781.71     20.98 o 
   0  13   3      526.17      544.15     20.17 o 
   1  13   3     3167.89     3362.61     65.35 o 
   2  13   3      334.76      371.32     24.11 o 
   3  13   3        0.64        4.67     19.05 o 
   4  13   3      292.35      317.13     23.66 o 
   5  13   3       69.65       81.50     18.00 o 
   6  13   3       17.22       -2.95     18.00 o 
   7  13   3     1214.24     1081.17     62.85 o 
   8  13   3       36.98       -5.17     16.83 o 
   9  13   3      648.27      732.06     26.74 o 
  10  13   3      143.93      123.12     19.44 o 
  11  13   3      263.45      223.90     27.89 o 
  12  13   3        0.04       -7.52     21.04 o 
  13  13   3       12.54      -32.18     32.59 o 
  14  13   3       21.86       -1.88     20.59 o 
  15  13   3       39.76       27.50     11.09 o 
  16  13   3      474.26      484.86     27.42 o 
  17  13   3      781.08      777.85     42.54 o 
  18  13   3      756.62      800.57     72.78 o 
 -17  14   3      351.46      360.10     33.10 o 
 -16  14   3       35.45       50.78     13.23 o 
 -15  14   3      542.41      638.01     27.08 o 
 -14  14   3       32.37       33.70     17.49 o 
 -13  14   3      151.37      155.61     38.27 o 
 -12  14   3      646.71      634.90     42.05 o 
 -11  14   3      492.21      460.47     24.95 o 
 -10  14   3       45.39       62.35     16.35 o 
  -9  14   3      728.96      749.57     82.22 o 
  -8  14   3      104.48       95.21     34.98 o 
  -7  14   3        0.38       -8.66     48.20 o 
  -6  14   3      323.92      253.37     30.71 o 
  -5  14   3      105.46       79.61     27.89 o 
  -4  14   3        8.57      -19.74     19.74 o 
  -3  14   3       54.20        4.09     32.12 o 
  -2  14   3      320.77      232.68     17.93 o 
  -1  14   3     2053.04     2178.04     43.77 o 
   0  14   3     1874.80     1788.94     35.75 o 
   1  14   3      140.19      132.35     17.96 o 
   2  14   3     1986.21     2052.63     43.16 o 
   3  14   3      267.50      134.45     31.20 o 
   4  14   3       60.49       15.58     20.85 o 
   5  14   3       46.40       52.36     21.65 o 
   6  14   3      569.36      552.40     29.46 o 
   7  14   3      146.98      163.08     20.74 o 
   8  14   3     1161.35     1115.36     32.31 o 
   9  14   3       94.13       81.05     21.74 o 
  10  14   3      486.68      485.64     31.18 o 
  11  14   3      460.15      436.99     26.46 o 
  12  14   3       49.25       25.50     19.60 o 
  13  14   3       36.12        5.74     19.84 o 
  14  14   3       62.67       55.66     19.21 o 
  15  14   3       13.75       27.49     58.60 o 
  16  14   3       44.23       59.54     34.98 o 
  17  14   3      124.28      157.86     32.12 o 
 -16  15   3      207.06      220.22     19.86 o 
 -15  15   3       12.08       49.44     68.04 o 
 -14  15   3       41.82       70.16     40.64 o 
 -13  15   3       14.64      -17.60     19.03 o 
 -12  15   3       44.13       42.73     19.53 o 
 -11  15   3      768.83      715.27     30.88 o 
 -10  15   3     1029.07     1088.75     32.82 o 
  -9  15   3      660.03      650.23     25.70 o 
  -8  15   3      176.03      136.45     15.16 o 
  -7  15   3       87.72       87.64     43.95 o 
  -6  15   3        0.14       -0.76     16.77 o 
  -5  15   3      783.82      793.64     26.47 o 
  -4  15   3       25.28       14.72     16.77 o 
  -3  15   3       55.90       70.44     26.95 o 
  -2  15   3        0.14      -26.93     26.93 o 
  -1  15   3        0.95      -10.94     40.17 o 
   0  15   3        5.67      -16.06     16.06 o 
   1  15   3      559.46      513.62     18.73 o 
   2  15   3       93.18      125.59     29.30 o 
   3  15   3      522.34      465.88     26.52 o 
   4  15   3       48.23       50.36     26.46 o 
   5  15   3      726.70      713.63     33.24 o 
   6  15   3      267.74      268.57     23.84 o 
   7  15   3      793.28      708.65     37.33 o 
   8  15   3      425.38      378.77     51.51 o 
   9  15   3      228.73      209.53     19.03 o 
  10  15   3      101.39      101.67     46.79 o 
  11  15   3      134.23      152.76     22.73 o 
  12  15   3      219.25      221.88     23.12 o 
  13  15   3      148.57      175.04     29.30 o 
  14  15   3       73.61       96.02     41.58 o 
  15  15   3      119.90      154.06     18.92 o 
  16  15   3       33.06      -16.06     22.68 o 
 -15  16   3      188.48      155.94     18.92 o 
 -14  16   3      132.72       98.35     21.63 o 
 -13  16   3        9.59       30.10     18.41 o 
 -12  16   3       10.09       32.64     36.39 o 
 -11  16   3       87.40       36.55     18.60 o 
 -10  16   3      173.68      176.75     20.76 o 
  -9  16   3        7.35      -19.07     29.30 o 
  -8  16   3      300.28      292.88     35.43 o 
  -7  16   3      391.13      314.15     20.30 o 
  -6  16   3      234.21      306.74    344.04 o 
  -5  16   3      265.76      248.29     21.11 o 
  -4  16   3      610.16      604.95     23.60 o 
  -3  16   3       81.53      101.67     16.28 o 
  -2  16   3       48.64       36.58     14.36 o 
  -1  16   3      915.36      943.05     23.55 o 
   0  16   3      280.60      260.82     15.30 o 
   1  16   3        1.36       10.46     13.11 o 
   2  16   3      588.20      609.77     30.06 o 
   3  16   3       41.78       45.00     25.05 o 
   4  16   3       14.84       41.49     42.54 o 
   5  16   3        8.85       -0.27     35.45 o 
   6  16   3       61.75       91.64     25.01 o 
   7  16   3      538.01      492.96     25.62 o 
   8  16   3        3.76       23.81     22.94 o 
   9  16   3      175.25      165.14     22.61 o 
  10  16   3      161.24      195.38     21.89 o 
  11  16   3       31.96       55.86     23.83 o 
  12  16   3       24.84        9.65     41.11 o 
  13  16   3        0.16        7.86     22.21 o 
  14  16   3      187.73      165.42     22.68 o 
 -14  17   3        0.07      -12.30     35.92 o 
 -13  17   3       91.01       74.03     70.41 o 
 -12  17   3        4.49      -16.68     42.07 o 
 -11  17   3      626.39      627.14     37.80 o 
 -10  17   3       38.87       72.40     27.42 o 
  -9  17   3      782.29      798.05     61.91 o 
  -8  17   3      131.19      159.69     20.65 o 
  -7  17   3      372.75      380.41     22.48 o 
  -6  17   3       55.97       80.99     18.17 o 
  -5  17   3       18.94        6.03     25.99 o 
  -4  17   3       31.25       23.10     45.83 o 
  -3  17   3      222.89      165.09     23.15 o 
  -2  17   3      267.00      250.19     26.93 o 
  -1  17   3      418.79      384.10     18.17 o 
   0  17   3      371.07      432.53     18.87 o 
   1  17   3        7.04        6.08     28.36 o 
   2  17   3       90.64       75.10     23.28 o 
   3  17   3      200.66      234.66     25.67 o 
   4  17   3        4.35       -4.20     36.39 o 
   5  17   3     1118.56     1073.63     39.51 o 
   6  17   3       50.43       51.63     28.36 o 
   7  17   3       14.03        8.62     21.69 o 
   8  17   3      111.64      116.25     20.18 o 
   9  17   3       27.74       -7.85     23.05 o 
  10  17   3      311.16      334.34     48.67 o 
  11  17   3      356.56      467.55     29.55 o 
  12  17   3      462.95      505.07     30.82 o 
  13  17   3       88.66      172.98     28.36 o 
 -12  18   3       30.07       42.50     20.21 o 
 -11  18   3      360.55      378.74     68.04 o 
 -10  18   3        0.11       50.23     31.67 o 
  -9  18   3       10.46       18.02     18.82 o 
  -8  18   3      672.44      664.15     38.89 o 
  -7  18   3      181.44      175.95     48.67 o 
  -6  18   3       30.67       37.41     24.58 o 
  -5  18   3       37.48       13.08     45.38 o 
  -4  18   3       47.64       39.45     18.96 o 
  -3  18   3     1074.05     1011.04     34.79 o 
  -2  18   3      282.15      234.65     19.71 o 
  -1  18   3      176.30      143.73     27.89 o 
   0  18   3       14.98       21.08     11.28 o 
   1  18   3      241.02      236.66     34.98 o 
   2  18   3      228.29      191.89     20.98 o 
   3  18   3      292.02      276.74     27.89 o 
   4  18   3       52.10       52.79     22.21 o 
   5  18   3        3.54      -13.65     25.01 o 
   6  18   3        9.56       32.77     21.86 o 
   7  18   3      287.04      268.87     27.42 o 
   8  18   3      172.36      135.51     43.95 o 
   9  18   3        3.20       -0.51     19.53 o 
  10  18   3        6.79       -1.22     47.73 o 
  11  18   3        4.76        2.83     21.13 o 
  12  18   3      136.69      166.36     33.10 o 
 -11  19   3       15.15      -42.54     42.54 o 
 -10  19   3     1320.04     1309.53     44.26 o 
  -9  19   3        3.57        6.81     47.73 o 
  -8  19   3      392.70      472.19     30.75 o 
  -7  19   3       21.56       40.47     20.97 o 
  -6  19   3       10.00       57.13     41.60 o 
  -5  19   3      317.59      340.52     27.19 o 
  -4  19   3        0.25       -5.50     21.79 o 
  -3  19   3       24.41       65.57     20.43 o 
  -2  19   3      222.12      230.60     21.71 o 
  -1  19   3      305.93      352.74     24.48 o 
   0  19   3      111.34      115.43     13.34 o 
   1  19   3       16.84       10.97     34.96 o 
   2  19   3       10.84       35.23     17.63 o 
   3  19   3       33.79       -2.51     22.68 o 
   4  19   3      811.72      866.91     93.09 o 
   5  19   3      230.32      272.97     48.20 o 
   6  19   3      108.53      108.00     24.95 o 
   7  19   3      181.08      213.27     36.39 o 
   8  19   3       69.48      126.47     23.75 o 
   9  19   3      542.36      559.01     34.21 o 
  10  19   3      200.99      206.04     29.30 o 
  -8  20   3      738.90      674.05     81.28 o 
  -7  20   3       70.93      144.36     23.95 o 
  -6  20   3      651.10      682.71     46.30 o 
  -5  20   3        0.43       -1.15     26.33 o 
  -4  20   3      688.87      750.02     31.95 o 
  -3  20   3       91.66      139.90     21.35 o 
  -2  20   3      372.25      330.83     24.07 o 
  -1  20   3       77.88       39.39     17.65 o 
   0  20   3      244.41      249.70     16.60 o 
   1  20   3      656.05      624.85     35.45 o 
   2  20   3      127.00      164.56     34.96 o 
   3  20   3      241.24      265.90     36.86 o 
   4  20   3       33.85       53.35     20.68 o 
   5  20   3      173.12      211.19     22.70 o 
   6  20   3      131.92      158.68     25.20 o 
   7  20   3       38.34       57.71     27.02 o 
  -4  21   3      685.56      881.85     81.28 o 
  -3  21   3       99.75      132.32     34.98 o 
  -2  21   3      355.00      323.24     39.68 o 
  -1  21   3      254.17      258.96     32.12 o 
   0  21   3      574.16      515.13     39.68 o 
   1  21   3      220.42      238.19     37.80 o 
   2  21   3      103.47       51.98     28.36 o 
   3  21   3      407.51      393.23     30.41 o 
 -23   0   4       29.63      -20.80     29.30 o 
 -22   0   4     1281.85     1465.02     67.10 o 
 -21   0   4        1.32      -23.62     37.80 o 
 -20   0   4       68.95       17.00     27.42 o 
 -19   0   4     1013.47      998.11     44.42 o 
 -18   0   4      165.16      172.04     16.06 o 
 -17   0   4       12.65       14.18      5.68 o 
 -16   0   4     1238.82     1241.01     26.48 o 
 -15   0   4     2778.26     2731.53     52.92 o 
 -14   0   4      368.76      412.08     17.94 o 
 -13   0   4     3099.70     3333.58     89.78 o 
 -12   0   4     3809.98     3889.34    142.74 o 
 -11   0   4       14.09      -10.38     19.86 o 
 -10   0   4     4225.49     4561.35    158.80 o 
  -9   0   4     1216.92     1252.33     51.04 o 
  -8   0   4      792.77      882.79     36.86 o 
   4   0   4     3287.69     3096.36    105.84 o 
   5   0   4     7961.05     8275.87    166.36 o 
   6   0   4       31.41        9.44      8.50 o 
   7   0   4     4975.61     5215.42    112.46 o 
   8   0   4      351.24      327.03     11.36 o 
   9   0   4      373.46      271.26     11.36 o 
  10   0   4      100.27       92.64      7.56 o 
  11   0   4       21.25       30.24      6.62 o 
  12   0   4    14169.46    14399.58    286.38 o 
  13   0   4    10257.33    10741.78    394.14 o 
  14   0   4     9384.50     9503.63    366.72 o 
  15   0   4        5.78      -25.50     41.60 o 
  16   0   4       81.14       98.28     28.36 o 
  17   0   4     2985.80     3061.39    132.32 o 
  18   0   4       70.39       54.84     42.54 o 
  19   0   4      174.38      227.78     50.10 o 
  20   0   4       20.94      -15.12     51.04 o 
  21   0   4        2.19      -10.38     54.84 o 
  22   0   4      101.21      202.28     46.30 o 
 -23   1   4       11.03       33.47     60.50 o 
 -22   1   4      479.27      616.31     32.61 o 
 -21   1   4      361.48      407.20     25.29 o 
 -20   1   4        0.21       -0.83     25.99 o 
 -19   1   4        7.70        2.51     15.12 o 
 -18   1   4      141.29      118.21     10.87 o 
 -17   1   4       54.05       57.47     20.31 o 
 -16   1   4      957.14      839.76     25.05 o 
 -15   1   4        2.48       26.71     14.65 o 
 -14   1   4      911.91      977.27     29.77 o 
 -13   1   4     4237.95     4195.50     85.98 o 
 -12   1   4        3.34       14.18     17.00 o 
 -11   1   4       36.85       25.08     22.21 o 
 -10   1   4        1.07      -10.65     10.65 o 
  -9   1   4     3509.35     4057.14     81.46 o 
  -8   1   4      111.24       88.84     12.30 o 
  -7   1   4     2631.56     2546.88     54.43 o 
  -6   1   4       22.65       -7.56     12.30 o 
  -5   1   4     1723.99     1573.68     62.40 o 
   4   1   4     4382.24     3901.98     82.87 o 
   5   1   4     2073.14     2073.07     32.05 o 
   6   1   4        1.14       -3.57      3.57 o 
   7   1   4     1140.10     1103.93     22.68 o 
   8   1   4     3549.43     3700.00     49.22 o 
   9   1   4     4705.04     5103.79     67.67 o 
  10   1   4      101.76      165.92      6.76 o 
  11   1   4       18.15       15.57      7.56 o 
  12   1   4     1060.72     1016.05     21.15 o 
  13   1   4      509.36      510.43     46.79 o 
  14   1   4      144.08      140.52     12.97 o 
  15   1   4      125.31      109.09     19.39 o 
  16   1   4      123.33      118.36     13.45 o 
  17   1   4      139.48       86.24     29.99 o 
  18   1   4     1724.03     1690.22     63.48 o 
  19   1   4       96.66      103.44     25.70 o 
  20   1   4       13.99       12.07     60.95 o 
  21   1   4       40.83       52.93     32.16 o 
  22   1   4       45.33       41.60    101.61 o 
 -23   2   4       42.02       41.59     28.36 o 
 -22   2   4       31.88       13.13     23.62 o 
 -21   2   4       12.23       26.09     15.66 o 
 -20   2   4       53.99       53.73     22.21 o 
 -19   2   4        7.08       -3.39     14.49 o 
 -18   2   4      329.74      288.85     14.08 o 
 -17   2   4       17.34        0.93     16.17 o 
 -16   2   4     1053.41     1085.00     26.80 o 
 -15   2   4       37.58       53.43     14.18 o 
 -14   2   4     1152.53     1129.35     25.99 o 
 -13   2   4       47.80       50.49     12.30 o 
 -12   2   4       42.22       21.92      6.29 o 
 -11   2   4      209.26      231.22     10.46 o 
 -10   2   4      968.22     1144.99     29.28 o 
  -9   2   4     3924.06     3977.19    105.86 o 
  -8   2   4      241.96      300.23     15.87 o 
  -7   2   4     2061.86     2145.82     59.12 o 
  -6   2   4     2921.98     2975.79     73.50 o 
  -5   2   4     6510.68     6156.06    145.94 o 
  -4   2   4     1513.56     1476.34     60.48 o 
  -3   2   4    11805.84    10878.13    254.29 o 
   4   2   4        0.94      -21.27     21.27 o 
   5   2   4     2786.36     2913.66     48.80 o 
   6   2   4      321.14      375.07     10.63 o 
   7   2   4        4.07       13.96      4.98 o 
   8   2   4       44.14       19.14     11.81 o 
   9   2   4      708.59      671.69     10.59 o 
  10   2   4       49.10       52.81      7.09 o 
  11   2   4      366.81      340.22     16.08 o 
  12   2   4     1900.71     1773.80     58.60 o 
  13   2   4        0.01       17.53     18.90 o 
  14   2   4     1425.92     1486.34     51.51 o 
  15   2   4      118.90      119.68     30.73 o 
  16   2   4      527.38      528.10     24.11 o 
  17   2   4      587.70      527.72     40.64 o 
  18   2   4      149.26       94.77     14.40 o 
  19   2   4       56.96      104.55     55.76 o 
  20   2   4      289.77      285.83     40.22 o 
  21   2   4      189.01      214.74     42.93 o 
  22   2   4      244.66      311.91     63.34 o 
 -23   3   4        6.26       -0.99     27.45 o 
 -22   3   4       15.04       33.23     18.11 o 
 -21   3   4      510.35      542.77     25.99 o 
 -20   3   4      643.32      643.90     32.14 o 
 -19   3   4      235.66      200.61     13.01 o 
 -18   3   4       11.16      -10.17     18.45 o 
 -17   3   4       64.08       67.33     10.70 o 
 -16   3   4      960.29      789.92     27.89 o 
 -15   3   4     1542.03     1519.33     32.61 o 
 -14   3   4     4595.93     4525.17     73.46 o 
 -13   3   4      636.10      514.09     15.20 o 
 -12   3   4      129.22      149.92     17.47 o 
 -11   3   4     1896.61     2079.88     40.11 o 
 -10   3   4      349.72      318.00     50.57 o 
  -9   3   4      771.77      803.65     29.31 o 
  -8   3   4       90.37       99.87     12.28 o 
  -7   3   4     1810.83     1790.33     72.78 o 
  -6   3   4     2977.40     3095.42     65.22 o 
  -5   3   4     8306.45     7815.57    152.18 o 
  -4   3   4     3866.42     3758.90     91.70 o 
  -3   3   4    36474.91    33600.58   1086.01 o 
  -2   3   4     6576.43     6456.43    213.60 o 
  -1   3   4     3894.42     3640.47     90.51 o 
   0   3   4    12827.90    12690.10    301.04 o 
   1   3   4      388.04      335.52     19.86 o 
   2   3   4      835.79      689.95     34.04 o 
   3   3   4     3428.34     3049.22     51.99 o 
   4   3   4      973.07      964.54     18.14 o 
   5   3   4     2575.20     2587.05     38.43 o 
   6   3   4       56.71       70.40      8.70 o 
   7   3   4     3878.47     4087.33     50.64 o 
   8   3   4      268.97      219.24     16.55 o 
   9   3   4     2155.75     2261.19     29.18 o 
  10   3   4     1457.94     1460.04     20.60 o 
  11   3   4      263.11      235.63      8.50 o 
  12   3   4       31.62       50.53     22.21 o 
  13   3   4     2718.30     2745.64     47.58 o 
  14   3   4       25.47       18.61      7.43 o 
  15   3   4      381.74      399.74     18.92 o 
  16   3   4      101.13       99.53     13.24 o 
  17   3   4       17.74       18.70     10.40 o 
  18   3   4      459.31      477.15     23.64 o 
  19   3   4       21.68       -6.26     13.82 o 
  20   3   4        0.15      -27.89     27.89 o 
  21   3   4      221.68      228.87     54.35 o 
  22   3   4      518.60      584.11     68.98 o 
 -23   4   4      498.18      465.58     56.23 o 
 -22   4   4       91.71       94.72     19.75 o 
 -21   4   4      181.98      205.39     64.28 o 
 -20   4   4      450.14      454.09     78.91 o 
 -19   4   4      600.35      565.63     18.96 o 
 -18   4   4       25.08        0.65     14.45 o 
 -17   4   4       16.42       22.04     11.15 o 
 -16   4   4       39.34        3.75     10.94 o 
 -15   4   4     1983.92     1920.59     37.47 o 
 -14   4   4     2468.70     2424.63     45.59 o 
 -13   4   4      968.80     1084.14     25.40 o 
 -12   4   4      316.04      337.85     19.86 o 
 -11   4   4      380.02      363.07     12.02 o 
 -10   4   4      152.44      139.71     26.93 o 
  -9   4   4     3487.57     3528.84    146.03 o 
  -8   4   4      206.05      186.88     12.16 o 
  -7   4   4     2125.69     2306.29     43.01 o 
  -6   4   4     1711.74     1787.85     63.32 o 
  -5   4   4      361.60      277.66     18.90 o 
  -4   4   4     9151.98     9072.34    152.70 o 
  -3   4   4     2184.61     2140.40     40.75 o 
  -2   4   4     4568.40     4362.96    204.16 o 
  -1   4   4       16.43      -15.12     15.12 o 
   0   4   4    12828.37    12870.31    423.43 o 
   1   4   4      207.61      141.64     35.92 o 
   2   4   4     7105.54     6466.12    130.44 o 
   3   4   4       59.96       53.65      7.93 o 
   4   4   4      158.83      112.75     10.87 o 
   5   4   4      279.42      266.42     16.53 o 
   6   4   4      112.82      100.55      8.62 o 
   7   4   4     2512.81     2594.72     40.09 o 
   8   4   4     1032.74     1112.75     16.60 o 
   9   4   4       15.21       13.07      8.03 o 
  10   4   4       48.41       28.51     16.55 o 
  11   4   4     1590.67     1590.64     61.91 o 
  12   4   4      115.93      112.44     29.77 o 
  13   4   4      220.96      211.49      9.95 o 
  14   4   4       31.45       17.89     11.34 o 
  15   4   4       66.03       10.97     49.14 o 
  16   4   4      583.28      545.73     15.55 o 
  17   4   4      312.25      271.10     19.86 o 
  18   4   4       18.20       16.38     20.33 o 
  19   4   4      393.84      345.96     38.29 o 
  20   4   4      357.61      343.06     24.48 o 
  21   4   4        3.94       59.54     22.68 o 
 -22   5   4      230.57      218.14     22.68 o 
 -21   5   4        0.50       32.96     61.91 o 
 -20   5   4      156.46      182.88     23.62 o 
 -19   5   4       16.82       23.75     13.01 o 
 -18   5   4       11.44       17.20     13.24 o 
 -17   5   4      238.23      217.27     27.42 o 
 -16   5   4       14.78       12.24     14.31 o 
 -15   5   4      643.96      643.65     20.79 o 
 -14   5   4     4481.58     4570.35     85.89 o 
 -13   5   4       46.84       63.18     11.34 o 
 -12   5   4        2.72       -2.91     11.54 o 
 -11   5   4        1.30       -3.02      8.60 o 
 -10   5   4      435.94      524.28     50.10 o 
  -9   5   4     3280.36     3550.45     63.15 o 
  -8   5   4     2813.61     3006.24     54.12 o 
  -7   5   4       73.30       45.89      8.03 o 
  -6   5   4      805.46      920.31     21.04 o 
  -5   5   4     2381.21     2422.99     51.20 o 
  -4   5   4     2044.38     2096.63     55.06 o 
  -3   5   4        4.15      -11.34     11.34 o 
  -2   5   4     1354.14     1481.17     28.15 o 
  -1   5   4        1.96       -7.66      7.66 o 
   0   5   4     2372.74     2494.35     45.45 o 
   1   5   4     3196.10     3375.57     71.82 o 
   2   5   4      688.54      706.28     20.97 o 
   3   5   4     1331.64     1294.70     29.77 o 
   4   5   4     3369.94     3507.17     95.46 o 
   5   5   4     1305.86     1435.70     28.70 o 
   6   5   4     2659.55     2810.50     43.77 o 
   7   5   4      897.58      869.44     23.15 o 
   8   5   4        8.88       -5.18      8.17 o 
   9   5   4      814.78      833.74     15.74 o 
  10   5   4       50.20       41.48      5.39 o 
  11   5   4      143.46      150.85     14.18 o 
  12   5   4       25.32       31.45      7.09 o 
  13   5   4      836.41      878.07     19.36 o 
  14   5   4     1067.12     1051.34     22.90 o 
  15   5   4       26.87       29.14      7.46 o 
  16   5   4      979.09      987.51     39.70 o 
  17   5   4       27.28       16.02      8.22 o 
  18   5   4      310.36      333.36     45.36 o 
  19   5   4      277.32      247.36     41.11 o 
  20   5   4        2.40       22.27     18.00 o 
  21   5   4       48.88       21.74     20.80 o 
 -22   6   4      247.21      238.19     24.56 o 
 -21   6   4      227.24      237.71     38.27 o 
 -20   6   4       85.22       90.42     33.55 o 
 -19   6   4        1.87      -15.37     15.37 o 
 -18   6   4      433.70      389.28     17.61 o 
 -17   6   4       36.93       44.79     13.82 o 
 -16   6   4       19.37       15.52     12.59 o 
 -15   6   4        6.28      -18.34     18.34 o 
 -14   6   4      556.84      552.73     21.35 o 
 -13   6   4      128.38      164.79     16.06 o 
 -12   6   4      581.59      600.28     17.03 o 
 -11   6   4      963.61     1030.99     36.86 o 
 -10   6   4      507.42      640.31     15.57 o 
  -9   6   4      908.11      993.26     22.61 o 
  -8   6   4        0.62       -8.41     10.14 o 
  -7   6   4     2388.51     2462.03     47.11 o 
  -6   6   4      264.88      291.80     11.56 o 
  -5   6   4     5105.59     5225.54    103.10 o 
  -4   6   4     1801.73     1998.76     37.57 o 
  -3   6   4      346.70      351.95     58.13 o 
  -2   6   4      330.23      305.30     17.00 o 
  -1   6   4     4600.15     4870.89     83.53 o 
   0   6   4     1044.48     1012.37     30.73 o 
   1   6   4     1337.02     1287.64     30.07 o 
   2   6   4     4532.31     4771.41     87.94 o 
   3   6   4      150.14      164.26     37.35 o 
   4   6   4      278.34      319.65     12.97 o 
   5   6   4     3784.47     4186.79     87.19 o 
   6   6   4      394.83      386.74     13.11 o 
   7   6   4       56.66       39.20      9.01 o 
   8   6   4      204.73      266.52      9.96 o 
   9   6   4     1318.00     1367.38     31.67 o 
  10   6   4       92.27       88.58     13.71 o 
  11   6   4     2640.30     2802.88     60.48 o 
  12   6   4        5.57       26.40     19.37 o 
  13   6   4     2432.17     2287.68     42.50 o 
  14   6   4       77.13       34.21      8.34 o 
  15   6   4      818.08      798.50     40.64 o 
  16   6   4      529.75      483.05     52.92 o 
  17   6   4      188.15      144.18     10.04 o 
  18   6   4      832.89      828.64     22.52 o 
  19   6   4      671.10      722.40     26.79 o 
  20   6   4      213.18      155.94     22.68 o 
  21   6   4       58.97       48.22     24.56 o 
 -22   7   4      837.00      819.45     47.24 o 
 -21   7   4       85.53      116.26     21.74 o 
 -20   7   4       21.14       11.23     14.18 o 
 -19   7   4      418.75      422.58     19.67 o 
 -18   7   4       74.35       78.91     16.55 o 
 -17   7   4      565.27      495.93     17.61 o 
 -16   7   4       36.11       37.79     10.70 o 
 -15   7   4      648.51      626.18     37.80 o 
 -14   7   4        5.38       -9.29     25.99 o 
 -13   7   4     1025.50     1035.55     52.45 o 
 -12   7   4        0.15        3.27     22.21 o 
 -11   7   4      849.02      897.40     24.09 o 
 -10   7   4       47.49       40.10      9.29 o 
  -9   7   4     3474.58     3512.23     65.45 o 
  -8   7   4       43.61        2.59     21.25 o 
  -7   7   4       69.54       34.77     11.12 o 
  -6   7   4     2845.94     2970.09     61.91 o 
  -5   7   4      714.87      689.02     44.42 o 
  -4   7   4      444.30      502.83     16.06 o 
  -3   7   4       37.55       54.84      9.44 o 
  -2   7   4     3617.10     3967.80     99.26 o 
  -1   7   4     3102.66     3364.47     60.47 o 
   0   7   4      755.64      822.40     26.46 o 
   1   7   4     3019.94     3134.24    120.98 o 
   2   7   4     1909.37     2151.91     70.41 o 
   3   7   4     4979.80     5033.69     86.54 o 
   4   7   4      313.71      256.44     12.88 o 
   5   7   4       97.05       82.14     10.91 o 
   6   7   4     2088.49     2171.72     41.19 o 
   7   7   4       43.53       61.93      9.60 o 
   8   7   4      315.67      295.61     11.54 o 
   9   7   4        0.02        9.04      9.15 o 
  10   7   4      102.88      127.12     10.90 o 
  11   7   4      537.90      627.71     22.68 o 
  12   7   4       21.71       12.17      6.53 o 
  13   7   4     2176.42     2154.10     56.23 o 
  14   7   4      242.86      248.01     12.07 o 
  15   7   4     1024.08      962.22     23.18 o 
  16   7   4       37.74       36.56      9.26 o 
  17   7   4      694.76      671.56     42.07 o 
  18   7   4        0.22      -17.66     66.63 o 
  19   7   4       26.65      -26.93     26.93 o 
  20   7   4       49.98       82.22     30.24 o 
  21   7   4       28.97       30.24     26.48 o 
 -21   8   4       60.30       17.94     18.92 o 
 -20   8   4        0.10      -21.74     21.74 o 
 -19   8   4        2.10        1.45     26.46 o 
 -18   8   4      136.82       77.08     17.02 o 
 -17   8   4      229.07      216.97     36.88 o 
 -16   8   4      121.05      127.66     13.64 o 
 -15   8   4      207.27      176.34     15.17 o 
 -14   8   4      405.35      397.20     19.40 o 
 -13   8   4     1008.61      948.45     31.06 o 
 -12   8   4     1468.69     1455.00     66.65 o 
 -11   8   4     1385.90     1393.46     35.78 o 
 -10   8   4      664.50      682.65     19.92 o 
  -9   8   4      737.79      758.35     34.98 o 
  -8   8   4     1625.55     1454.42     36.69 o 
  -7   8   4     2017.51     2026.94     47.73 o 
  -6   8   4        0.06        1.04      9.56 o 
  -5   8   4       84.62       89.24     31.52 o 
  -4   8   4        7.44        0.00     10.38 o 
  -3   8   4      251.92      276.00     17.00 o 
  -2   8   4     1806.79     2111.50     55.78 o 
  -1   8   4     1391.89     1468.29     35.49 o 
   0   8   4     2615.86     2717.07     53.36 o 
   1   8   4      506.14      477.60     49.14 o 
   2   8   4     1250.72     1392.15     44.05 o 
   3   8   4     4094.14     4261.40     75.02 o 
   4   8   4       17.09        0.60     19.37 o 
   5   8   4       49.08       34.03     25.99 o 
   6   8   4      172.76      192.81     22.21 o 
   7   8   4     1300.58     1277.30     57.19 o 
   8   8   4     1728.88     1649.54     39.18 o 
   9   8   4      159.01      191.86     17.76 o 
  10   8   4     3103.81     3142.39     53.45 o 
  11   8   4      215.09      258.13     28.36 o 
  12   8   4       87.43      117.63     15.12 o 
  13   8   4     2476.65     2545.26     38.89 o 
  14   8   4       74.25       43.28     31.20 o 
  15   8   4      601.90      588.07     23.15 o 
  16   8   4       15.56        6.43     29.79 o 
  17   8   4      125.47      128.70     22.21 o 
  18   8   4      102.82      106.62     19.84 o 
  19   8   4      591.39      538.75     26.48 o 
  20   8   4      303.20      283.56     36.86 o 
 -21   9   4        0.25      -17.00     17.00 o 
 -20   9   4       23.50       18.92     18.92 o 
 -19   9   4        0.14       -6.93     13.90 o 
 -18   9   4       41.70       46.76     25.99 o 
 -17   9   4     1078.31     1130.03     29.96 o 
 -16   9   4      251.44      331.90     40.17 o 
 -15   9   4      122.31      145.67     23.62 o 
 -14   9   4      574.37      642.86     37.80 o 
 -13   9   4        0.02      -11.39     11.39 o 
 -12   9   4     1128.88     1061.08     74.19 o 
 -11   9   4     2301.56     2250.18     51.24 o 
 -10   9   4        1.76       10.04     19.86 o 
  -9   9   4      435.23      423.52     33.08 o 
  -8   9   4     1620.66     1675.32     43.48 o 
  -7   9   4     1025.38      924.87     22.21 o 
  -6   9   4     1140.96     1115.17     24.61 o 
  -5   9   4     2252.49     2595.45     49.04 o 
  -4   9   4        0.41       -2.38     12.06 o 
  -3   9   4      379.20      437.59     17.00 o 
  -2   9   4       26.06       36.81     12.84 o 
  -1   9   4      694.82      692.59     18.67 o 
   0   9   4      742.47      851.86     22.32 o 
   1   9   4     2812.97     2863.66     55.11 o 
   2   9   4      477.37      425.43     19.72 o 
   3   9   4      805.66      663.11     17.88 o 
   4   9   4      228.60      210.71     10.07 o 
   5   9   4      894.08      836.89     23.17 o 
   6   9   4      610.12      647.83     35.05 o 
   7   9   4       12.06       15.85     24.39 o 
   8   9   4       64.02       70.31     15.61 o 
   9   9   4     2022.40     1965.36     46.74 o 
  10   9   4      472.24      413.31     18.36 o 
  11   9   4       31.57       -0.89     26.46 o 
  12   9   4      594.69      525.33     15.96 o 
  13   9   4      104.06      108.68     16.53 o 
  14   9   4       48.65       26.56      9.93 o 
  15   9   4        0.17        5.13     17.96 o 
  16   9   4      128.72      125.34     12.01 o 
  17   9   4      979.68     1037.73     51.51 o 
  18   9   4        5.18      -10.96     34.49 o 
  19   9   4      118.27       76.54     23.62 o 
  20   9   4       26.10       83.16     31.18 o 
 -20  10   4       31.07       37.80     23.62 o 
 -19  10   4       14.62        7.56     17.94 o 
 -18  10   4      968.40      988.63     30.60 o 
 -17  10   4        2.11       18.33     27.40 o 
 -16  10   4       15.42       21.56     19.84 o 
 -15  10   4        0.90        0.22     34.49 o 
 -14  10   4      540.12      510.11     17.13 o 
 -13  10   4     1091.93     1123.87     70.88 o 
 -12  10   4      739.46      738.89     21.81 o 
 -11  10   4      798.63      847.17     29.24 o 
 -10  10   4      343.99      366.19     15.59 o 
  -9  10   4      328.03      387.42     34.49 o 
  -8  10   4      859.85      719.08     25.52 o 
  -7  10   4       43.09       25.61     10.87 o 
  -6  10   4      175.42      179.09     17.96 o 
  -5  10   4        7.97        8.51      9.85 o 
  -4  10   4       68.77       54.63     21.74 o 
  -3  10   4       59.57       37.58     18.43 o 
  -2  10   4      299.88      290.37     12.49 o 
  -1  10   4      384.54      404.99     15.37 o 
   0  10   4      518.59      469.24     17.69 o 
   1  10   4      664.51      639.10     19.24 o 
   2  10   4      637.84      664.09     28.36 o 
   3  10   4       32.17       48.91      7.87 o 
   4  10   4     4877.58     4618.29    131.38 o 
   5  10   4      120.99      132.22     67.10 o 
   6  10   4      201.76      133.01     22.03 o 
   7  10   4     1446.84     1480.42     47.73 o 
   8  10   4      351.51      399.73     36.86 o 
   9  10   4      579.20      538.19     32.14 o 
  10  10   4       33.73       -5.87     15.44 o 
  11  10   4      578.94      541.28     34.04 o 
  12  10   4        4.03      -11.36     20.31 o 
  13  10   4       26.94       41.87     10.13 o 
  14  10   4      181.74      228.51     12.30 o 
  15  10   4       24.83       31.22     11.08 o 
  16  10   4      372.96      339.68     14.61 o 
  17  10   4        0.08      -18.73     18.73 o 
  18  10   4       16.58       12.30     22.68 o 
  19  10   4      147.15      200.36     22.68 o 
 -20  11   4      409.52      396.02     31.18 o 
 -19  11   4       58.34       51.98     22.68 o 
 -18  11   4     2540.01     2595.55    108.23 o 
 -17  11   4       19.95       12.87     12.83 o 
 -16  11   4      952.20     1025.60     32.61 o 
 -15  11   4      242.61      234.32     50.10 o 
 -14  11   4        0.99        7.80     10.77 o 
 -13  11   4      374.02      413.09     21.74 o 
 -12  11   4      174.73      144.42     23.62 o 
 -11  11   4     5252.91     5668.34    193.29 o 
 -10  11   4       95.90      136.21     18.43 o 
  -9  11   4       15.55       24.26      9.99 o 
  -8  11   4      392.16      393.49     38.74 o 
  -7  11   4     1466.30     1420.68     35.92 o 
  -6  11   4       36.02       53.83     11.63 o 
  -5  11   4     1301.88     1432.55     32.58 o 
  -4  11   4      242.43      180.45     12.19 o 
  -3  11   4      231.24      261.18     21.27 o 
  -2  11   4        0.20        6.80     16.53 o 
  -1  11   4      597.25      634.51     18.43 o 
   0  11   4      142.14      208.33     15.59 o 
   1  11   4      480.03      452.21     16.57 o 
   2  11   4      979.29     1058.69     26.10 o 
   3  11   4     2181.75     2421.30     65.22 o 
   4  11   4        0.18       -5.64     38.74 o 
   5  11   4      634.30      534.49     51.51 o 
   6  11   4       87.30      105.89     46.32 o 
   7  11   4       64.35       88.56     18.01 o 
   8  11   4        5.34       26.10     25.99 o 
   9  11   4        2.35       -2.54     16.74 o 
  10  11   4      392.94      354.66     20.52 o 
  11  11   4     1263.54     1274.13     63.32 o 
  12  11   4      520.58      589.21     22.05 o 
  13  11   4      177.91      154.81     40.64 o 
  14  11   4        4.83       15.91     16.06 o 
  15  11   4      196.75      152.49     15.44 o 
  16  11   4      187.23      156.35     58.60 o 
  17  11   4        0.38      -14.18     17.00 o 
  18  11   4        0.85      -25.50     25.50 o 
  19  11   4      101.59       87.90     22.68 o 
 -19  12   4        5.46       -0.94     21.74 o 
 -18  12   4       87.06      117.20     25.50 o 
 -17  12   4       66.95       66.94     17.47 o 
 -16  12   4      194.42      185.01     60.03 o 
 -15  12   4      150.87      148.70     22.21 o 
 -14  12   4     1921.26     2010.53     50.57 o 
 -13  12   4      886.88      891.91     83.18 o 
 -12  12   4      214.84      241.39     11.03 o 
 -11  12   4      478.55      439.97     43.48 o 
 -10  12   4     1381.30     1325.32     74.66 o 
  -9  12   4      839.24      843.59     21.44 o 
  -8  12   4       32.87      -14.18     14.18 o 
  -7  12   4     2913.18     3084.29     60.04 o 
  -6  12   4      285.33      262.24     14.66 o 
  -5  12   4      802.94      837.92     23.64 o 
  -4  12   4      643.41      639.09     26.93 o 
  -3  12   4      630.18      665.20     21.74 o 
  -2  12   4      195.98      187.10     11.36 o 
  -1  12   4      132.95      141.40     12.28 o 
   0  12   4      705.17      707.31     18.72 o 
   1  12   4     3973.08     4007.42     66.47 o 
   2  12   4       14.95        4.82     18.43 o 
   3  12   4      147.65      172.06     23.62 o 
   4  12   4      289.99      353.75     63.81 o 
   5  12   4      618.03      614.31     45.38 o 
   6  12   4      441.60      389.06     21.02 o 
   7  12   4      205.10      238.50     29.30 o 
   8  12   4      306.73      291.57     24.56 o 
   9  12   4     1156.73     1024.75     34.03 o 
  10  12   4     1240.47     1261.31     34.90 o 
  11  12   4      613.04      556.65     33.08 o 
  12  12   4      293.83      294.64     47.26 o 
  13  12   4      980.28     1023.86     34.51 o 
  14  12   4       65.65       53.48     29.30 o 
  15  12   4      283.72      287.83     13.76 o 
  16  12   4      674.00      648.92     69.47 o 
  17  12   4       35.61       47.24     25.50 o 
  18  12   4        2.48       17.94     22.68 o 
 -18  13   4      224.41      266.52     25.50 o 
 -17  13   4      850.34      841.19     38.74 o 
 -16  13   4      357.00      415.65     33.55 o 
 -15  13   4       64.76       35.18     13.66 o 
 -14  13   4      767.18      899.42     26.33 o 
 -13  13   4       78.40       54.19     15.17 o 
 -12  13   4      301.96      295.79     18.96 o 
 -11  13   4       96.99      104.68     18.52 o 
 -10  13   4       10.73       27.61     14.31 o 
  -9  13   4       57.75        2.33     18.00 o 
  -8  13   4        3.27      -16.64     16.64 o 
  -7  13   4      133.69       99.96     19.58 o 
  -6  13   4      414.15      411.69     15.69 o 
  -5  13   4      302.84      257.31     16.55 o 
  -4  13   4     1097.20     1029.14     32.61 o 
  -3  13   4     2208.26     2247.57     52.07 o 
  -2  13   4       99.67      101.29     30.26 o 
  -1  13   4       61.73       76.07     11.01 o 
   0  13   4     3066.68     3088.17     75.62 o 
   1  13   4      254.67      291.05     27.40 o 
   2  13   4     2172.22     2224.18     45.59 o 
   3  13   4     2278.27     2171.82     61.42 o 
   4  13   4      663.51      680.69     28.37 o 
   5  13   4     2208.16     2099.55     97.83 o 
   6  13   4        0.00       -4.63     24.11 o 
   7  13   4      828.96      862.01     32.33 o 
   8  13   4       57.02       49.66     17.65 o 
   9  13   4      298.17      329.03     22.61 o 
  10  13   4      215.08      152.16     17.75 o 
  11  13   4      138.32      117.82     20.01 o 
  12  13   4      356.24      355.24     22.42 o 
  13  13   4      110.75       84.29     40.64 o 
  14  13   4      998.52      984.89     89.31 o 
  15  13   4       66.63       43.92     45.36 o 
  16  13   4      243.97      349.72     34.04 o 
  17  13   4      548.65      578.43     40.66 o 
 -17  14   4      279.09      303.41     32.12 o 
 -16  14   4      281.34      322.11     46.79 o 
 -15  14   4       42.22       28.75     14.66 o 
 -14  14   4       64.02       55.23     39.23 o 
 -13  14   4        8.22       -4.07     25.42 o 
 -12  14   4        4.73       35.55     46.79 o 
 -11  14   4      877.26      805.98     26.99 o 
 -10  14   4        0.62       -2.57     27.40 o 
  -9  14   4      812.35      917.36     28.93 o 
  -8  14   4      290.85      266.36     20.60 o 
  -7  14   4      991.10     1045.04     30.28 o 
  -6  14   4       77.89       73.46     14.82 o 
  -5  14   4     2520.47     2508.45     60.64 o 
  -4  14   4      141.58      100.75     26.92 o 
  -3  14   4       13.18       -3.26      9.44 o 
  -2  14   4      473.40      436.97     17.75 o 
  -1  14   4      139.28       97.49     10.89 o 
   0  14   4       22.18       10.04     13.99 o 
   1  14   4       29.55        8.38      9.96 o 
   2  14   4        7.18      -22.21     22.21 o 
   3  14   4      192.29      180.50     36.86 o 
   4  14   4      136.30      137.05     22.70 o 
   5  14   4     4502.87     4573.23    106.42 o 
   6  14   4      305.66      271.63     23.26 o 
   7  14   4        0.15      -22.97     31.67 o 
   8  14   4       26.20        6.55     17.15 o 
   9  14   4      568.22      541.38     25.89 o 
  10  14   4      534.76      486.96     25.74 o 
  11  14   4       95.10       78.52     34.02 o 
  12  14   4      141.24      119.44     20.59 o 
  13  14   4        3.67      -19.41     19.41 o 
  14  14   4      327.02      273.14     32.14 o 
  15  14   4        0.42       10.38     15.12 o 
  16  14   4      203.84      247.64     33.10 o 
 -16  15   4      208.46      205.10     17.94 o 
 -15  15   4       64.80      101.64     14.98 o 
 -14  15   4      763.52      810.44     96.89 o 
 -13  15   4      197.31      164.73     21.37 o 
 -12  15   4       47.42       54.92     42.54 o 
 -11  15   4     1089.66     1075.31     35.27 o 
 -10  15   4       19.77       -3.19     18.29 o 
  -9  15   4        1.04      -23.81     23.81 o 
  -8  15   4      533.85      494.15     27.42 o 
  -7  15   4     1357.67     1327.57     43.29 o 
  -6  15   4      113.76      110.47     17.14 o 
  -5  15   4       79.83       65.97     31.20 o 
  -4  15   4      929.04     1016.06     31.61 o 
  -3  15   4       93.87       81.94     18.14 o 
  -2  15   4     1760.90     1741.95     42.99 o 
  -1  15   4     2103.65     2084.28     43.95 o 
   0  15   4       80.32       87.32     20.31 o 
   1  15   4      113.03      116.30     27.40 o 
   2  15   4      808.08      832.96     22.00 o 
   3  15   4     6607.98     6446.06    142.98 o 
   4  15   4       28.72       24.87     48.20 o 
   5  15   4        8.64      -21.53     21.53 o 
   6  15   4        3.20      -12.98     34.49 o 
   7  15   4      210.76      172.34     27.87 o 
   8  15   4      101.83       74.27     20.97 o 
   9  15   4      226.93      242.10     21.04 o 
  10  15   4       30.27       32.27     17.49 o 
  11  15   4      702.94      750.26     31.18 o 
  12  15   4        0.15      -35.92     35.92 o 
  13  15   4      119.69      113.67     21.39 o 
  14  15   4       16.35       13.13     17.74 o 
  15  15   4      424.09      552.93     28.36 o 
 -15  16   4      229.57      212.66     20.80 o 
 -14  16   4        6.61       38.97     34.49 o 
 -13  16   4        0.02       -8.29     23.17 o 
 -12  16   4      889.33      947.98     37.45 o 
 -11  16   4       37.69       34.50     19.36 o 
 -10  16   4      178.94      187.27    131.38 o 
  -9  16   4        9.75       13.96     17.58 o 
  -8  16   4      988.85     1027.57     33.33 o 
  -7  16   4      266.54      255.42     20.60 o 
  -6  16   4      251.64      288.26     24.56 o 
  -5  16   4       50.92       41.14     16.44 o 
  -4  16   4      219.24      207.09     18.34 o 
  -3  16   4      193.08      232.52     19.92 o 
  -2  16   4        0.88       -9.66     18.96 o 
  -1  16   4      521.40      426.11     19.23 o 
   0  16   4      463.18      466.73     18.83 o 
   1  16   4      677.01      645.16     64.75 o 
   2  16   4        0.09      -21.59     28.83 o 
   3  16   4        0.11       14.02     16.80 o 
   4  16   4      103.43      131.87    106.33 o 
   5  16   4       83.65       48.12     23.05 o 
   6  16   4        5.22      -13.81     27.40 o 
   7  16   4       68.77       39.58     19.03 o 
   8  16   4      271.05      282.37     36.86 o 
   9  16   4       83.02       66.80     20.95 o 
  10  16   4      112.58      162.57     23.62 o 
  11  16   4      134.83      144.84     39.70 o 
  12  16   4      322.88      272.91     22.12 o 
  13  16   4       76.28       91.44     44.89 o 
  14  16   4      246.71      242.90     25.50 o 
 -14  17   4      825.24      817.57     37.80 o 
 -13  17   4       24.74       20.08     23.15 o 
 -12  17   4        5.73       15.99     39.70 o 
 -11  17   4      603.27      618.69     30.08 o 
 -10  17   4      201.58      154.86     32.12 o 
  -9  17   4       42.02      113.64     24.58 o 
  -8  17   4        0.02       17.58     33.08 o 
  -7  17   4      246.92      241.92     21.30 o 
  -6  17   4      233.39      194.75     19.03 o 
  -5  17   4      191.43      179.73     18.92 o 
  -4  17   4      415.26      420.54     23.37 o 
  -3  17   4      762.81      798.95     55.29 o 
  -2  17   4      182.31      180.25     18.82 o 
  -1  17   4       34.71       50.66     16.36 o 
   0  17   4      447.90      396.48     25.52 o 
   1  17   4      456.13      481.76     17.65 o 
   2  17   4        2.06      -19.97     32.14 o 
   3  17   4      133.92      160.81     21.65 o 
   4  17   4       35.76       44.92     19.89 o 
   5  17   4      573.67      530.61     33.35 o 
   6  17   4      218.60      192.33     23.05 o 
   7  17   4      301.26      303.91     24.31 o 
   8  17   4       27.33        1.25     18.43 o 
   9  17   4        2.39       16.06     20.80 o 
  10  17   4       53.43       41.51     22.98 o 
  11  17   4       16.05      -14.98     52.45 o 
  12  17   4      711.72      859.56     95.46 o 
  13  17   4      127.38      145.56     27.42 o 
 -12  18   4        5.22      -31.20     31.33 o 
 -11  18   4      140.09      198.01     28.34 o 
 -10  18   4      743.36      686.57     94.52 o 
  -9  18   4      650.07      685.27     58.60 o 
  -8  18   4      289.39      338.72     34.02 o 
  -7  18   4       26.42       20.95     23.38 o 
  -6  18   4       28.98       18.74     25.05 o 
  -5  18   4       31.73        8.82     21.04 o 
  -4  18   4       37.50       36.22     20.02 o 
  -3  18   4       31.72       51.16     19.92 o 
  -2  18   4      216.58      207.85     34.02 o 
  -1  18   4      100.04      119.09     17.48 o 
   0  18   4      372.46      336.42     31.67 o 
   1  18   4        0.79       16.66     11.83 o 
   2  18   4       47.59       22.44     16.54 o 
   3  18   4        0.90      -20.69     20.69 o 
   4  18   4     1102.62     1118.26     36.88 o 
   5  18   4       49.27       53.37     19.58 o 
   6  18   4       60.78       60.07     33.55 o 
   7  18   4        1.97       -0.37     25.20 o 
   8  18   4        0.07      -24.46     24.46 o 
   9  18   4      480.94      478.24     52.45 o 
  10  18   4        3.64       18.62     34.98 o 
  11  18   4        6.21       89.77     59.56 o 
 -10  19   4      262.27      231.39     27.22 o 
  -9  19   4      237.48      221.15     22.73 o 
  -8  19   4        3.59       12.42     30.36 o 
  -7  19   4        0.39        8.82     19.74 o 
  -6  19   4      236.83      259.55     24.65 o 
  -5  19   4     1406.40     1475.89     47.35 o 
  -4  19   4       23.89        3.59     18.57 o 
  -3  19   4      294.55      289.62     43.48 o 
  -2  19   4       79.14       86.96     17.69 o 
  -1  19   4        6.42       33.91     30.26 o 
   0  19   4       38.57       52.37     12.06 o 
   1  19   4      329.94      338.55     23.66 o 
   2  19   4       74.17       34.87     33.55 o 
   3  19   4      573.08      503.07     41.11 o 
   4  19   4      217.89      240.46     23.57 o 
   5  19   4      210.93      211.12     25.99 o 
   6  19   4       11.35       15.49     23.17 o 
   7  19   4        6.96       14.52     18.32 o 
   8  19   4      302.96      277.17     28.77 o 
   9  19   4       72.68       53.90     26.74 o 
  -8  20   4        2.23      -11.36     51.98 o 
  -7  20   4       29.02       53.85     23.57 o 
  -6  20   4       31.30       58.36     23.81 o 
  -5  20   4      112.96      152.77     22.46 o 
  -4  20   4      233.25      261.78     31.20 o 
  -3  20   4       10.63       52.36     20.59 o 
  -2  20   4      334.44      301.99     23.81 o 
  -1  20   4       26.95        8.69     19.07 o 
   0  20   4      498.51      499.58     43.95 o 
   1  20   4      124.15       97.07     21.71 o 
   2  20   4       11.53       27.35     38.27 o 
   3  20   4        4.21        4.52     18.62 o 
   4  20   4      194.66      183.47     30.24 o 
   5  20   4      305.88      241.60     21.02 o 
   6  20   4      476.78      534.41     60.03 o 
   7  20   4      326.14      285.44     36.86 o 
  -3  21   4        1.93       85.08     34.98 o 
  -2  21   4       69.09       51.04     29.30 o 
  -1  21   4        2.32       35.92     30.24 o 
   0  21   4      215.60      270.32     40.66 o 
   1  21   4        0.00      -13.24     26.48 o 
   2  21   4      824.64      866.73     58.60 o 
 -23   1   5       25.14       -5.94     99.24 o 
 -22   1   5       65.73       66.08     23.62 o 
 -21   1   5      145.91      190.08     25.99 o 
 -20   1   5        2.46       12.80     20.33 o 
 -19   1   5       57.82       61.32     25.52 o 
 -18   1   5       18.02       15.75      6.13 o 
 -17   1   5      137.31      131.85      7.34 o 
 -16   1   5       92.66       74.60     17.02 o 
 -15   1   5      565.50      536.78     25.05 o 
 -14   1   5       56.40       59.14      7.75 o 
 -13   1   5      169.23      185.75      9.97 o 
 -12   1   5        8.52      -13.60     13.60 o 
 -11   1   5       92.74       90.71      8.86 o 
 -10   1   5       24.63       17.87     15.59 o 
  -9   1   5      690.82      575.69     26.93 o 
  -8   1   5      120.46      125.18     17.94 o 
  -7   1   5     1140.60     1185.23     47.24 o 
  -6   1   5      494.23      504.71     27.42 o 
  -3   1   5     2169.14     2047.22     79.40 o 
   0   1   5    13133.69    12377.86    409.26 o 
   1   1   5     2731.51     2431.91     89.78 o 
   2   1   5      314.83      302.44     18.92 o 
   3   1   5      897.47      868.23     18.83 o 
   4   1   5        0.97      -15.59     15.59 o 
   5   1   5     1921.74     1945.23     30.06 o 
   6   1   5     1156.08     1070.22     31.20 o 
   7   1   5       17.06        7.56      9.93 o 
   8   1   5        0.08      -18.92     18.92 o 
   9   1   5      550.56      557.88     10.59 o 
  10   1   5      497.23      621.71     22.68 o 
  11   1   5        1.55        6.22      5.48 o 
  12   1   5      303.30      329.65     23.62 o 
  13   1   5      159.52      172.39     11.34 o 
  14   1   5     1140.31     1093.02     49.14 o 
  15   1   5     1780.42     1844.79     62.66 o 
  16   1   5      449.78      431.65     31.61 o 
  17   1   5      141.48       85.97     29.46 o 
  18   1   5      443.03      392.37     53.88 o 
  19   1   5      353.14      263.79     36.39 o 
  20   1   5      224.86      209.03     45.83 o 
  21   1   5      240.11      281.45     50.10 o 
  22   1   5       10.07      -32.12     55.78 o 
 -23   2   5      351.74      350.47     41.11 o 
 -22   2   5      164.21      168.94     17.93 o 
 -21   2   5       96.00      141.58     38.76 o 
 -20   2   5      459.62      493.06     16.06 o 
 -19   2   5      250.12      225.46     11.22 o 
 -18   2   5      198.30      190.74     13.98 o 
 -17   2   5       95.46       62.83      7.56 o 
 -16   2   5       12.70       16.35      7.51 o 
 -15   2   5      283.29      297.78     11.97 o 
 -14   2   5      285.62      339.15     22.21 o 
 -13   2   5      691.32      587.27     21.25 o 
 -12   2   5      391.82      364.88     31.67 o 
 -11   2   5      535.99      614.83     18.46 o 
 -10   2   5     1838.56     1906.97     43.09 o 
  -9   2   5      871.02      876.37     23.43 o 
  -8   2   5      229.39      313.00     12.59 o 
  -7   2   5     9120.20     9535.49    224.06 o 
  -6   2   5     4396.30     4411.46    109.11 o 
  -5   2   5      881.97      947.04     29.08 o 
  -4   2   5      326.59      278.17     15.14 o 
  -3   2   5     9021.76     8776.82    171.10 o 
  -2   2   5     1543.39     1484.84     62.40 o 
  -1   2   5      575.29      600.56     21.35 o 
   0   2   5     2385.35     2197.51     87.90 o 
   1   2   5      797.77      722.11     35.92 o 
   2   2   5        0.36      -16.06     16.06 o 
   3   2   5     6567.29     6199.39     86.22 o 
   4   2   5       10.36       -8.50      8.50 o 
   5   2   5     2481.61     2556.65     36.74 o 
   6   2   5     2325.70     2507.86     38.09 o 
   7   2   5     3059.32     3341.59     43.53 o 
   8   2   5       34.91       32.29      5.27 o 
   9   2   5      246.29      182.55      7.51 o 
  10   2   5        0.03        4.98      5.68 o 
  11   2   5      727.32      616.09     12.88 o 
  12   2   5        1.37       11.97      6.17 o 
  13   2   5       35.55       57.30     29.79 o 
  14   2   5      146.25      162.22     10.06 o 
  15   2   5      496.09      457.37     34.02 o 
  16   2   5     4429.54     4629.81    103.92 o 
  17   2   5     1345.98     1331.42     40.34 o 
  18   2   5      348.27      301.52     31.33 o 
  19   2   5       98.00      144.41     34.29 o 
  20   2   5      516.43      540.50     42.64 o 
  21   2   5      659.55      800.45     52.85 o 
 -23   3   5       39.64       31.71     38.76 o 
 -22   3   5        1.95        9.05     35.92 o 
 -21   3   5      506.05      499.20     24.95 o 
 -20   3   5      201.77      180.45     15.03 o 
 -19   3   5      178.76      155.05     32.61 o 
 -18   3   5      656.64      580.94     18.46 o 
 -17   3   5       32.98       43.96     19.86 o 
 -16   3   5      316.75      293.62     13.71 o 
 -15   3   5      528.11      527.22     16.28 o 
 -14   3   5     1613.06     1677.85     35.41 o 
 -13   3   5        1.05       10.21      9.44 o 
 -12   3   5       20.63       38.17     21.27 o 
 -11   3   5       45.22       22.97     10.70 o 
 -10   3   5       96.06       62.89      8.17 o 
  -9   3   5      913.51      952.40     25.52 o 
  -8   3   5        9.88        9.14      9.76 o 
  -7   3   5     1576.93     1709.81     54.82 o 
  -6   3   5     3290.62     3464.46     62.29 o 
  -5   3   5     9362.28     9615.44    184.96 o 
  -4   3   5     1924.80     1944.11     52.38 o 
  -3   3   5     4255.87     4248.08     84.27 o 
  -2   3   5      170.99      147.61     24.58 o 
  -1   3   5        0.86      -13.24     13.24 o 
   0   3   5      114.22       68.04     12.03 o 
   1   3   5     4111.70     3846.14     78.16 o 
   2   3   5     1148.93     1176.04     19.71 o 
   3   3   5      752.53      626.94     17.69 o 
   4   3   5       13.82       -4.42      8.45 o 
   5   3   5      106.15      107.52      8.83 o 
   6   3   5      107.21      102.13      5.19 o 
   7   3   5       19.03        5.24      9.96 o 
   8   3   5       53.08       11.80     12.75 o 
   9   3   5       21.27       32.27      6.00 o 
  10   3   5       15.77       -6.84      9.74 o 
  11   3   5      100.28       97.32     17.49 o 
  12   3   5        2.21       16.48     11.34 o 
  13   3   5      358.05      340.74     15.12 o 
  14   3   5     3275.97     3298.95     65.02 o 
  15   3   5      313.27      300.73     13.88 o 
  16   3   5      916.75      889.67     24.11 o 
  17   3   5      113.74      108.15     18.90 o 
  18   3   5        4.56        9.29     24.11 o 
  19   3   5      891.37      936.89     33.81 o 
  20   3   5     1420.40     1416.85     89.33 o 
  21   3   5      701.30      676.75     68.98 o 
 -23   4   5       23.24        4.84     24.09 o 
 -22   4   5       82.65      104.29     62.38 o 
 -21   4   5      274.72      290.40     25.52 o 
 -20   4   5      522.98      586.33     19.89 o 
 -19   4   5      163.20      132.24     12.50 o 
 -18   4   5        0.13        6.21     12.29 o 
 -17   4   5       74.68       81.92     39.23 o 
 -16   4   5     1300.46     1352.05     33.10 o 
 -15   4   5      531.04      491.34     17.90 o 
 -14   4   5      708.33      718.44     19.64 o 
 -13   4   5     2342.16     2399.69     48.73 o 
 -12   4   5      103.78      105.82     25.05 o 
 -11   4   5       42.98       37.26     10.03 o 
 -10   4   5     2175.24     2368.06     44.71 o 
  -9   4   5      198.57      198.18     28.34 o 
  -8   4   5      246.58      304.21     13.44 o 
  -7   4   5     4271.25     4462.35     89.65 o 
  -6   4   5     2081.15     2210.57     36.55 o 
  -5   4   5       98.72      118.14     16.06 o 
  -4   4   5        3.13      -13.24     13.24 o 
  -3   4   5     1253.56     1315.99     52.47 o 
  -2   4   5     1046.60      878.66     23.26 o 
  -1   4   5     4086.72     4155.98     72.82 o 
   0   4   5      543.89      446.84     11.56 o 
   1   4   5      234.87      242.60     33.08 o 
   2   4   5      856.74      848.09     50.10 o 
   3   4   5       64.24       33.60      9.44 o 
   4   4   5     3427.37     3709.40     61.44 o 
   5   4   5      338.80      378.08     11.36 o 
   6   4   5      510.80      527.31     12.91 o 
   7   4   5      159.37      182.33      7.41 o 
   8   4   5     3449.78     3741.65     51.04 o 
   9   4   5      945.15      954.84     14.08 o 
  10   4   5      303.14      276.52      7.02 o 
  11   4   5        6.36        4.10      6.21 o 
  12   4   5     1020.83     1007.98     19.60 o 
  13   4   5     1871.50     1887.80     39.47 o 
  14   4   5      167.05      167.92     11.85 o 
  15   4   5       94.69       84.27     24.58 o 
  16   4   5      131.61      127.00     13.71 o 
  17   4   5        1.42        1.68     12.73 o 
  18   4   5      307.08      358.64     59.07 o 
  19   4   5       10.10       -2.97     10.96 o 
  20   4   5        0.01       23.03     20.31 o 
  21   4   5      575.49      518.89     31.18 o 
 -22   5   5        9.82       -1.01     24.79 o 
 -21   5   5       11.05       40.76     49.16 o 
 -20   5   5      122.20      121.48     25.52 o 
 -19   5   5       45.24       50.66     16.08 o 
 -18   5   5       96.89      105.43     21.25 o 
 -17   5   5      168.22      139.45     22.68 o 
 -16   5   5      349.56      290.84     35.92 o 
 -15   5   5      972.01      886.34     25.04 o 
 -14   5   5      518.34      449.41     16.36 o 
 -13   5   5     1124.16     1158.29     59.07 o 
 -12   5   5       56.61       43.47     10.22 o 
 -11   5   5       75.56      101.07     11.68 o 
 -10   5   5      505.80      558.40     21.14 o 
  -9   5   5       77.34      100.52     10.40 o 
  -8   5   5      152.26      160.72     27.89 o 
  -7   5   5       76.40       73.95     10.65 o 
  -6   5   5     1167.73     1211.13     30.76 o 
  -5   5   5      425.89      409.66     32.61 o 
  -4   5   5        1.22       -0.41     10.40 o 
  -3   5   5       36.24       11.13     17.47 o 
  -2   5   5     3715.25     3771.00     59.04 o 
  -1   5   5     1757.31     1742.95     30.39 o 
   0   5   5    29883.06    30006.14    424.84 o 
   1   5   5     4049.66     3909.97     68.69 o 
   2   5   5       35.18       24.43      8.34 o 
   3   5   5     4913.33     5085.46     85.19 o 
   4   5   5       90.52      118.51      8.86 o 
   5   5   5     2012.68     2191.34     38.82 o 
   6   5   5     1602.20     1816.77     27.86 o 
   7   5   5       52.05       47.91      9.01 o 
   8   5   5     1065.99     1102.74     27.40 o 
   9   5   5       39.38       26.47      8.03 o 
  10   5   5       75.48       67.66     31.67 o 
  11   5   5       18.42       34.24     29.30 o 
  12   5   5      325.05      338.54      9.27 o 
  13   5   5      252.66      223.37     47.26 o 
  14   5   5       50.55       18.69      5.68 o 
  15   5   5     1785.60     1838.27     51.98 o 
  16   5   5       66.95       29.20     26.46 o 
  17   5   5        4.91       -9.18     17.49 o 
  18   5   5       30.56       17.98     44.42 o 
  19   5   5     1137.96     1157.12     37.23 o 
  20   5   5       18.31       16.95     88.86 o 
  21   5   5      403.93      351.60     29.30 o 
 -22   6   5       57.30      102.87     23.12 o 
 -21   6   5      125.37      153.16     19.45 o 
 -20   6   5      249.61      253.28     26.93 o 
 -19   6   5        6.74      -18.73     18.73 o 
 -18   6   5       14.96       20.67     14.28 o 
 -17   6   5       10.37       -6.08     14.53 o 
 -16   6   5       31.09       13.56     14.18 o 
 -15   6   5      856.88      867.14     26.34 o 
 -14   6   5      173.27      168.71     14.18 o 
 -13   6   5      207.79      219.07     14.29 o 
 -12   6   5      527.43      608.81     25.52 o 
 -11   6   5      712.74      712.15     24.30 o 
 -10   6   5       39.37       33.05     11.97 o 
  -9   6   5      250.79      234.40     12.49 o 
  -8   6   5       12.61       -1.15      9.93 o 
  -7   6   5      947.29     1077.49     25.05 o 
  -6   6   5     1493.64     1650.88     34.76 o 
  -5   6   5     3690.06     3693.02     66.44 o 
  -4   6   5     1938.57     2059.62     67.12 o 
  -3   6   5     9073.64     9366.33    154.78 o 
  -2   6   5     5093.75     5463.37    181.48 o 
  -1   6   5     2030.49     2255.71     49.52 o 
   0   6   5      292.91      349.78     29.79 o 
   1   6   5       37.02       34.04      7.92 o 
   2   6   5     1202.34     1328.66     31.64 o 
   3   6   5      420.99      364.44     11.97 o 
   4   6   5       25.83       -3.48     12.03 o 
   5   6   5      112.97       65.68      9.68 o 
   6   6   5       95.98       79.65     10.14 o 
   7   6   5       63.49       56.68     12.28 o 
   8   6   5       20.71       12.60      7.93 o 
   9   6   5      302.53      294.28     14.65 o 
  10   6   5      183.99      178.96      9.46 o 
  11   6   5      206.29      187.40      7.23 o 
  12   6   5     1777.98     1752.29     39.70 o 
  13   6   5      380.06      400.76     11.99 o 
  14   6   5      330.31      297.16     11.94 o 
  15   6   5      197.11      221.49     23.17 o 
  16   6   5      399.89      467.43     20.33 o 
  17   6   5      110.41      138.69     14.09 o 
  18   6   5      237.11      249.56     28.34 o 
  19   6   5        9.03        8.46     12.89 o 
  20   6   5      190.84      214.54     23.62 o 
  21   6   5       42.01       96.40     28.36 o 
 -22   7   5        1.06       10.38     30.24 o 
 -21   7   5      337.10      343.10     22.68 o 
 -20   7   5      165.90      141.43     30.24 o 
 -19   7   5       46.57        7.47     14.84 o 
 -18   7   5      265.71      258.67     16.74 o 
 -17   7   5       62.32       68.71     13.73 o 
 -16   7   5       33.18       25.42     12.88 o 
 -15   7   5      750.11      817.30     25.96 o 
 -14   7   5     1921.79     1903.63     42.80 o 
 -13   7   5       10.88      -14.49     14.49 o 
 -12   7   5      439.90      509.45     26.93 o 
 -11   7   5     1944.11     1973.21     60.48 o 
 -10   7   5     1616.41     1727.14     42.52 o 
  -9   7   5     1076.35     1175.95     27.01 o 
  -8   7   5      796.62      756.18     20.80 o 
  -7   7   5       95.47      104.71     10.85 o 
  -6   7   5      309.92      319.59     13.84 o 
  -5   7   5     5625.81     6143.44     93.28 o 
  -4   7   5       91.44       65.90      8.85 o 
  -3   7   5      212.81      226.58     14.18 o 
  -2   7   5      143.44       83.16     12.30 o 
  -1   7   5      181.08      152.76     13.39 o 
   0   7   5     5273.13     5715.92    175.33 o 
   1   7   5     2382.44     2571.81     53.26 o 
   2   7   5       82.83       57.51     13.44 o 
   3   7   5      651.08      593.41     18.62 o 
   4   7   5     5217.08     5168.02     79.87 o 
   5   7   5       72.82       53.66     16.06 o 
   6   7   5      105.62       63.53     11.34 o 
   7   7   5       19.85       32.55     11.35 o 
   8   7   5      173.32      201.26     11.68 o 
   9   7   5       16.62       -8.30     11.17 o 
  10   7   5       92.51      136.07     16.53 o 
  11   7   5     1078.56     1022.08     30.24 o 
  12   7   5      100.51      124.48     25.52 o 
  13   7   5      248.28      234.23     29.30 o 
  14   7   5     2843.12     2865.62     52.98 o 
  15   7   5      971.20      943.06     75.13 o 
  16   7   5       12.09       20.86      7.39 o 
  17   7   5      753.49      796.65     27.36 o 
  18   7   5     1553.50     1746.15     49.52 o 
  19   7   5      319.59      286.52     20.06 o 
  20   7   5        8.91        0.00     23.62 o 
 -21   8   5       70.64       34.04     20.80 o 
 -20   8   5      295.02      300.56     20.80 o 
 -19   8   5        8.18       24.15     14.65 o 
 -18   8   5        0.73       -3.60     16.08 o 
 -17   8   5      146.36      163.95     13.28 o 
 -16   8   5      348.90      374.89     15.77 o 
 -15   8   5      949.21      924.19     25.00 o 
 -14   8   5      125.37      108.26     16.80 o 
 -13   8   5        0.08      -14.67     14.67 o 
 -12   8   5     3205.04     3366.35     66.16 o 
 -11   8   5       33.90       23.50      9.76 o 
 -10   8   5      248.66      230.70     40.64 o 
  -9   8   5     3539.48     3509.75     78.93 o 
  -8   8   5     4265.53     4215.16     80.88 o 
  -7   8   5      176.29      231.16     23.64 o 
  -6   8   5      224.84      212.59     24.09 o 
  -5   8   5      243.53      243.13     12.19 o 
  -4   8   5       21.90       16.27     11.28 o 
  -3   8   5       11.42       -4.11     21.27 o 
  -2   8   5      161.51      139.91     15.12 o 
  -1   8   5        7.95       -9.41     10.40 o 
   0   8   5      662.87      668.00     21.86 o 
   1   8   5      527.07      499.52     20.20 o 
   2   8   5     7936.88     8074.74    123.30 o 
   3   8   5     1335.72     1376.90     46.32 o 
   4   8   5        0.08      -12.23     12.23 o 
   5   8   5      455.43      464.39     15.19 o 
   6   8   5     2369.83     2324.73     63.81 o 
   7   8   5      751.37      743.29     19.72 o 
   8   8   5      842.64      828.22     22.46 o 
   9   8   5      307.11      327.18     23.15 o 
  10   8   5     1507.85     1512.07     37.69 o 
  11   8   5      299.18      278.83     15.59 o 
  12   8   5     1129.85     1146.97     70.88 o 
  13   8   5       26.78       -5.13     22.21 o 
  14   8   5      675.28      642.90     39.70 o 
  15   8   5        3.52      -10.87     10.87 o 
  16   8   5      146.42      166.88     10.01 o 
  17   8   5      224.31      253.24     11.13 o 
  18   8   5       57.70       53.96     48.67 o 
  19   8   5      310.28      353.48     26.48 o 
  20   8   5      508.97      648.39     48.22 o 
 -21   9   5       24.33       26.48     26.48 o 
 -20   9   5      382.44      408.31     31.18 o 
 -19   9   5      472.80      475.91     23.56 o 
 -18   9   5       22.37       36.63     17.02 o 
 -17   9   5      498.17      582.61     22.17 o 
 -16   9   5      963.53      967.92     26.93 o 
 -15   9   5       63.87       20.90     20.52 o 
 -14   9   5       75.59       54.28     15.14 o 
 -13   9   5      190.77      192.68     14.40 o 
 -12   9   5      513.66      536.43     19.31 o 
 -11   9   5     2558.45     2577.35     51.72 o 
 -10   9   5     3163.34     3112.05     71.16 o 
  -9   9   5      594.00      598.13     17.76 o 
  -8   9   5      774.20      709.98     28.36 o 
  -7   9   5     1162.74     1188.51     55.76 o 
  -6   9   5     1019.88     1073.00     25.84 o 
  -5   9   5      391.50      390.59     23.64 o 
  -4   9   5      786.78      775.68     36.39 o 
  -3   9   5     2816.05     3134.26     76.56 o 
  -2   9   5     2364.08     2393.43     54.35 o 
  -1   9   5     7090.50     7599.72    372.87 o 
   0   9   5     3181.76     3461.97    117.20 o 
   1   9   5     1288.08     1417.57     27.91 o 
   2   9   5      718.47      832.11     23.36 o 
   3   9   5     1064.16     1172.89     23.13 o 
   4   9   5      512.90      484.53     13.70 o 
   5   9   5       14.44       14.69      9.86 o 
   6   9   5     1523.77     1602.70     53.39 o 
   7   9   5       13.91       34.86     34.98 o 
   8   9   5        6.36        3.22     11.02 o 
   9   9   5       92.75      116.95     21.74 o 
  10   9   5     3600.00     3690.60     75.50 o 
  11   9   5      849.60      747.90     26.95 o 
  12   9   5      135.84       83.58     10.97 o 
  13   9   5      541.53      498.89     28.34 o 
  14   9   5      175.01      165.43     15.59 o 
  15   9   5      127.99      120.04     33.08 o 
  16   9   5       11.79       -8.50     12.80 o 
  17   9   5        7.33      -12.10     15.37 o 
  18   9   5      495.54      443.29     25.50 o 
  19   9   5      157.65      155.00     24.56 o 
 -20  10   5      247.60      241.02     28.36 o 
 -19  10   5       78.43       22.68     20.80 o 
 -18  10   5       31.80       14.07     16.86 o 
 -17  10   5       28.42       40.66     14.58 o 
 -16  10   5        0.48      -26.36     27.40 o 
 -15  10   5        2.54      -11.87     11.87 o 
 -14  10   5        2.51       12.53     18.43 o 
 -13  10   5       45.75       29.39     10.71 o 
 -12  10   5      552.95      465.51     25.05 o 
 -11  10   5     6389.02     6913.78    143.51 o 
 -10  10   5     2829.14     2806.80     49.80 o 
  -9  10   5     3652.71     3529.91     67.00 o 
  -8  10   5     1634.25     1602.71     34.51 o 
  -7  10   5      626.01      618.61     19.88 o 
  -6  10   5     4075.13     4082.12     76.78 o 
  -5  10   5      103.19      100.17     36.39 o 
  -4  10   5        0.11      -20.53     50.10 o 
  -3  10   5      173.01      153.51     22.21 o 
  -2  10   5      218.21      163.07     14.09 o 
  -1  10   5       88.38       84.64     11.36 o 
   0  10   5        7.44      -12.02     12.02 o 
   1  10   5     2336.21     2305.35     45.12 o 
   2  10   5       20.15       -5.16     12.91 o 
   3  10   5      565.59      550.03     16.54 o 
   4  10   5     2415.96     2394.03     56.25 o 
   5  10   5       10.59        4.00     31.18 o 
   6  10   5     1404.92     1300.01     58.13 o 
   7  10   5      503.85      469.57     28.05 o 
   8  10   5      633.46      700.54     30.42 o 
   9  10   5     1154.90     1154.16     47.73 o 
  10  10   5      230.41      194.72     15.96 o 
  11  10   5     1248.43     1083.23    112.95 o 
  12  10   5      347.09      369.29     26.93 o 
  13  10   5      641.06      609.28     18.95 o 
  14  10   5        0.01        2.74     35.45 o 
  15  10   5      139.51      179.90     13.78 o 
  16  10   5      351.24      400.40     24.11 o 
  17  10   5      406.54      460.82     65.69 o 
  18  10   5      392.22      327.03     29.30 o 
  19  10   5        0.00       11.36     18.92 o 
 -20  11   5        2.51        2.82     26.48 o 
 -19  11   5       28.33      -19.86     20.80 o 
 -18  11   5        6.17       21.69     39.70 o 
 -17  11   5        2.38       -3.34     11.99 o 
 -16  11   5       45.43       43.69     13.62 o 
 -15  11   5      947.00      986.00     65.69 o 
 -14  11   5      565.14      580.55     21.74 o 
 -13  11   5      105.47      129.19     25.52 o 
 -12  11   5      633.21      615.83     65.69 o 
 -11  11   5      483.90      491.49     53.41 o 
 -10  11   5     1541.60     1429.57     37.33 o 
  -9  11   5     2748.33     2533.10     51.05 o 
  -8  11   5     1160.37     1110.66     34.49 o 
  -7  11   5       23.97       37.54     26.48 o 
  -6  11   5       77.18       91.53     37.33 o 
  -5  11   5     4106.33     4244.34     79.21 o 
  -4  11   5     1350.67     1205.12     28.73 o 
  -3  11   5     1200.85     1233.46     28.90 o 
  -2  11   5        0.04      -12.44     15.61 o 
  -1  11   5      237.19      234.76     12.23 o 
   0  11   5        1.50      -11.01     11.01 o 
   1  11   5       56.36       87.87     14.66 o 
   2  11   5     1586.12     1561.55     38.03 o 
   3  11   5       60.41       74.26     10.40 o 
   4  11   5      102.76      103.44      9.85 o 
   5  11   5     2280.76     2099.79     65.70 o 
   6  11   5     1320.59     1200.19     38.45 o 
   7  11   5      854.75      770.90     31.45 o 
   8  11   5      673.62      655.04     30.38 o 
   9  11   5       14.22      -19.32     19.32 o 
  10  11   5       14.03       17.14     14.09 o 
  11  11   5      231.79      197.89     21.27 o 
  12  11   5       82.84       75.20     58.60 o 
  13  11   5      427.62      349.76     21.74 o 
  14  11   5       24.22        5.71      9.88 o 
  15  11   5      232.48      234.40     10.07 o 
  16  11   5      195.90      142.27     28.34 o 
  17  11   5        0.00        9.44     26.48 o 
  18  11   5        0.25      -16.06     16.06 o 
 -19  12   5      133.98      109.64     24.56 o 
 -18  12   5        1.36      -15.12     15.12 o 
 -17  12   5        0.59       28.66     35.92 o 
 -16  12   5       49.76       66.44     11.10 o 
 -15  12   5      285.60      306.39     20.78 o 
 -14  12   5        5.79        1.85     15.12 o 
 -13  12   5       16.67       11.08      8.35 o 
 -12  12   5     1043.52     1021.08     40.17 o 
 -11  12   5      679.19      669.95     34.51 o 
 -10  12   5      199.76      161.30     17.96 o 
  -9  12   5     2868.61     2747.71     69.47 o 
  -8  12   5      447.90      489.89     32.14 o 
  -7  12   5       81.59       94.96     25.52 o 
  -6  12   5      690.25      667.07     20.52 o 
  -5  12   5      148.42      171.14     55.29 o 
  -4  12   5      435.11      463.97     17.47 o 
  -3  12   5      691.84      780.50     26.86 o 
  -2  12   5      307.72      369.74     18.96 o 
  -1  12   5      699.18      763.05     25.05 o 
   0  12   5        5.40       34.90     29.77 o 
   1  12   5       42.04       43.56     16.28 o 
   2  12   5       36.25       25.07     13.22 o 
   3  12   5      287.84      247.20     10.07 o 
   4  12   5     1682.72     1660.64     38.42 o 
   5  12   5      856.55      933.15     33.35 o 
   6  12   5      507.89      491.31     28.83 o 
   7  12   5      863.15      830.42     34.75 o 
   8  12   5      377.12      336.53     34.98 o 
   9  12   5       97.01       59.33     20.74 o 
  10  12   5        3.52        0.29     20.03 o 
  11  12   5      428.07      431.09     19.37 o 
  12  12   5        2.65       26.06     18.43 o 
  13  12   5       31.52       36.66     40.64 o 
  14  12   5        1.14        5.66     16.13 o 
  15  12   5       71.60       57.64     17.49 o 
  16  12   5      345.13      332.71     44.42 o 
  17  12   5        5.38       27.42     22.68 o 
  18  12   5      128.17      233.46     48.22 o 
 -18  13   5      300.89      265.58     26.48 o 
 -17  13   5      645.95      609.62     33.10 o 
 -16  13   5      398.07      400.38     30.24 o 
 -15  13   5       77.35       88.22     13.35 o 
 -14  13   5      703.77      736.88     23.84 o 
 -13  13   5      343.53      348.08     42.05 o 
 -12  13   5       28.51       22.45     15.77 o 
 -11  13   5        5.29      -25.52     25.52 o 
 -10  13   5      133.10      130.38     10.04 o 
  -9  13   5       51.12       57.89     26.48 o 
  -8  13   5       36.93        6.47     33.08 o 
  -7  13   5      207.54      176.17     21.31 o 
  -6  13   5     1040.43     1037.65     27.32 o 
  -5  13   5     2325.68     2167.72     44.60 o 
  -4  13   5      665.09      705.88     28.36 o 
  -3  13   5     2564.70     2632.34     75.44 o 
  -2  13   5     1211.03     1159.17     67.10 o 
  -1  13   5     2371.64     2480.30     44.49 o 
   0  13   5      744.91      680.70     19.64 o 
   1  13   5       34.47       15.12     11.36 o 
   2  13   5      169.00      146.97     14.65 o 
   3  13   5      340.35      323.48     10.59 o 
   4  13   5      253.15      223.92     17.61 o 
   5  13   5      221.08      221.87     20.30 o 
   6  13   5     1026.60      937.40     34.51 o 
   7  13   5        0.01       -8.47     16.36 o 
   8  13   5      715.34      604.56     40.64 o 
   9  13   5       74.57       69.64     17.76 o 
  10  13   5        4.99        5.10     17.22 o 
  11  13   5       39.30       40.32     18.60 o 
  12  13   5       16.75       16.05     35.45 o 
  13  13   5      223.20      222.83     19.40 o 
  14  13   5      320.93      330.33     18.00 o 
  15  13   5       57.17       72.68     42.99 o 
  16  13   5        3.46       22.68     32.12 o 
  17  13   5       34.94       61.42     31.18 o 
 -17  14   5       10.67       38.74     24.56 o 
 -16  14   5       35.13       48.85     13.90 o 
 -15  14   5       33.59       25.68     15.39 o 
 -14  14   5      218.26      216.85     20.31 o 
 -13  14   5       17.48       16.58     31.20 o 
 -12  14   5     1677.53     1826.60     47.19 o 
 -11  14   5       77.03       83.40     43.95 o 
 -10  14   5     1209.29     1072.93     32.44 o 
  -9  14   5      290.39      293.18     22.03 o 
  -8  14   5      586.74      519.22     27.11 o 
  -7  14   5      210.05      202.75     13.28 o 
  -6  14   5      378.71      339.25     64.75 o 
  -5  14   5      243.49      233.16     15.55 o 
  -4  14   5       33.56      -33.08     33.08 o 
  -3  14   5      621.37      536.92     22.19 o 
  -2  14   5       61.73       78.86     14.29 o 
  -1  14   5     1227.51     1270.28     27.01 o 
   0  14   5      692.94      616.01     31.18 o 
   1  14   5       66.43       17.97     23.15 o 
   2  14   5      190.56      158.55     14.18 o 
   3  14   5      223.33      153.18     51.98 o 
   4  14   5      194.61      125.67     17.61 o 
   5  14   5      742.78      758.33     23.05 o 
   6  14   5     1341.10     1361.79     42.68 o 
   7  14   5       56.36       70.87     38.76 o 
   8  14   5      382.67      383.82     23.84 o 
   9  14   5       21.66       25.67     19.37 o 
  10  14   5       32.52      -10.74     21.87 o 
  11  14   5      409.81      334.30     56.25 o 
  12  14   5       56.92       44.64     20.03 o 
  13  14   5      213.47      176.57     19.81 o 
  14  14   5       77.68       52.11     36.86 o 
  15  14   5       33.08       46.30     16.06 o 
  16  14   5      180.70      147.44     27.42 o 
 -16  15   5      368.95      369.57     23.62 o 
 -15  15   5      322.42      305.82     35.43 o 
 -14  15   5      197.90      223.98     53.86 o 
 -13  15   5      260.79      228.27     38.27 o 
 -12  15   5      351.00      358.25     24.58 o 
 -11  15   5        0.06      -16.81     20.65 o 
 -10  15   5      609.86      569.87     30.59 o 
  -9  15   5      451.26      462.38     24.31 o 
  -8  15   5      261.96      281.67     20.89 o 
  -7  15   5       19.26       -0.15     30.24 o 
  -6  15   5       17.74        8.17     25.03 o 
  -5  15   5     1292.06     1269.63     40.66 o 
  -4  15   5        2.34        3.79     20.78 o 
  -3  15   5      129.87      166.70     16.57 o 
  -2  15   5       24.10        4.42     12.71 o 
  -1  15   5        1.90      -11.34     11.34 o 
   0  15   5      489.63      526.70     17.69 o 
   1  15   5        5.04       10.74     24.58 o 
   2  15   5       71.96       83.97     11.15 o 
   3  15   5       57.97       75.25     16.96 o 
   4  15   5      631.21      619.88     24.61 o 
   5  15   5       82.34      117.54     43.48 o 
   6  15   5        7.94      -22.88     22.88 o 
   7  15   5      554.04      543.48     31.57 o 
   8  15   5     1352.75     1278.31     39.15 o 
   9  15   5      816.82      785.89     29.24 o 
  10  15   5       28.66       50.71     20.29 o 
  11  15   5      317.06      326.01     68.53 o 
  12  15   5      481.68      445.09     45.36 o 
  13  15   5       53.05       81.23     50.08 o 
  14  15   5      583.94      544.43     31.18 o 
  15  15   5      216.18      212.66     33.10 o 
 -15  16   5       20.81      -16.06     25.50 o 
 -14  16   5       78.39      136.54     50.57 o 
 -13  16   5       10.77       27.76     36.86 o 
 -12  16   5       28.77       66.31     19.75 o 
 -11  16   5      298.71      326.39     22.61 o 
 -10  16   5      397.40      366.18    163.99 o 
  -9  16   5      172.62      155.15     19.69 o 
  -8  16   5       39.87       54.20     18.11 o 
  -7  16   5       13.29       -0.51     22.68 o 
  -6  16   5       33.59       59.97    150.28 o 
  -5  16   5        3.21      -19.22     21.26 o 
  -4  16   5      380.27      365.08     25.84 o 
  -3  16   5      395.90      312.36     25.37 o 
  -2  16   5      133.27      172.76     20.20 o 
  -1  16   5       87.48       42.13     16.80 o 
   0  16   5      370.13      390.90     18.39 o 
   1  16   5      260.05      235.72     14.08 o 
   2  16   5        1.98       22.39     35.92 o 
   3  16   5       90.13       87.57     18.71 o 
   4  16   5      296.96      243.78     38.29 o 
   5  16   5      327.79      315.99     20.30 o 
   6  16   5       98.76       72.71     25.99 o 
   7  16   5      140.48      129.22     53.88 o 
   8  16   5       18.22       -2.53     16.42 o 
   9  16   5      318.47      254.74     49.61 o 
  10  16   5      535.38      545.27     32.33 o 
  11  16   5      462.26      561.31     29.33 o 
  12  16   5      118.85      148.10     22.35 o 
  13  16   5      274.35      279.76     29.30 o 
  14  16   5        2.31       39.68     20.80 o 
 -14  17   5       68.14       19.86     22.68 o 
 -13  17   5        0.69      -30.86     30.86 o 
 -12  17   5       85.15       54.75     20.61 o 
 -11  17   5      106.24      117.66     24.11 o 
 -10  17   5       44.40       36.73     24.09 o 
  -9  17   5        3.88        8.58     19.36 o 
  -8  17   5        6.95       -7.13     25.37 o 
  -7  17   5      328.57      296.46     22.48 o 
  -6  17   5      137.50      124.38     21.35 o 
  -5  17   5       84.59       53.04     38.74 o 
  -4  17   5      503.61      510.17     25.96 o 
  -3  17   5       92.25       97.72     23.62 o 
  -2  17   5       62.25       56.68     23.15 o 
  -1  17   5      499.11      565.87     24.22 o 
   0  17   5       11.83        0.47     30.71 o 
   1  17   5       42.90       23.86     10.59 o 
   2  17   5        0.25        6.84     20.18 o 
   3  17   5       74.70       69.92     45.85 o 
   4  17   5      206.67      202.23     33.55 o 
   5  17   5      216.04      200.07     44.42 o 
   6  17   5     1248.43     1226.53     37.06 o 
   7  17   5       13.02        2.87     17.96 o 
   8  17   5      124.28      118.10     47.73 o 
   9  17   5      324.95      345.48     21.75 o 
  10  17   5      144.62      115.95     40.64 o 
  11  17   5        4.74       -2.23     24.25 o 
  12  17   5      104.19      116.26     19.86 o 
 -12  18   5      179.44      225.23     53.86 o 
 -11  18   5      177.98      140.74     26.14 o 
 -10  18   5      171.70      194.05     41.11 o 
  -9  18   5     1228.89     1262.25     44.08 o 
  -8  18   5      272.85      297.00     24.18 o 
  -7  18   5      113.25      122.74     34.49 o 
  -6  18   5      181.96      208.91     22.38 o 
  -5  18   5        0.22        2.35     22.68 o 
  -4  18   5       59.74       10.49     17.48 o 
  -3  18   5      207.30      161.12     17.71 o 
  -2  18   5      114.72      123.53     26.95 o 
  -1  18   5       24.84       31.03     15.03 o 
   0  18   5       39.68        3.98     12.13 o 
   1  18   5      542.54      504.77     18.00 o 
   2  18   5       48.04       23.52     19.86 o 
   3  18   5       49.79       42.67     19.64 o 
   4  18   5      859.88      947.51     32.32 o 
   5  18   5        3.41      -22.61     22.61 o 
   6  18   5       59.06       47.77     22.34 o 
   7  18   5      199.25      222.26     26.48 o 
   8  18   5      175.17      208.07     21.50 o 
   9  18   5       37.45       55.70     21.44 o 
  10  18   5      256.41      242.32     26.93 o 
  11  18   5      160.25      195.66     27.42 o 
 -10  19   5       10.32      -28.61     37.35 o 
  -9  19   5        0.17       37.04     41.11 o 
  -8  19   5        0.54       -4.45     47.26 o 
  -7  19   5      607.82      625.21     31.20 o 
  -6  19   5       50.94       48.20     36.86 o 
  -5  19   5       30.66       -2.71     30.71 o 
  -4  19   5       48.54       23.18     19.74 o 
  -3  19   5       70.32       82.17     20.85 o 
  -2  19   5       68.27       93.49     19.64 o 
  -1  19   5      197.63      236.47     46.32 o 
   0  19   5        0.10        5.98     16.05 o 
   1  19   5       86.91       96.75     19.37 o 
   2  19   5       21.81       33.06     35.45 o 
   3  19   5      833.82      948.67     54.82 o 
   4  19   5       40.29       72.00     25.06 o 
   5  19   5      158.06      182.80     23.75 o 
   6  19   5      106.57      120.80     24.83 o 
   7  19   5        0.51      -19.17     19.17 o 
   8  19   5       22.66       44.35     33.55 o 
   9  19   5       61.36       80.34     23.62 o 
  -7  20   5       92.21       90.27     28.06 o 
  -6  20   5       23.03       30.78     21.79 o 
  -5  20   5      472.56      514.69     31.67 o 
  -4  20   5      160.15      225.23     38.76 o 
  -3  20   5       16.54       50.06     19.51 o 
  -2  20   5      269.30      281.94     68.06 o 
  -1  20   5       12.31       31.20     45.36 o 
   0  20   5      111.15      112.46     33.10 o 
   1  20   5      141.97      117.44     21.65 o 
   2  20   5      260.30      262.96     23.38 o 
   3  20   5      282.78      263.23     26.10 o 
   4  20   5       14.08       12.59     32.61 o 
   5  20   5       22.09       12.34     22.70 o 
   6  20   5       84.58       87.80     25.67 o 
  -2  21   5      208.89      164.48     47.24 o 
  -1  21   5        8.21      -29.30     29.30 o 
   0  21   5        4.46        8.50     51.04 o 
 -23   0   6      206.04      235.34     41.60 o 
 -22   0   6      245.11      252.37     34.98 o 
 -21   0   6       77.32       59.54     31.18 o 
 -20   0   6      292.41      254.26     11.36 o 
 -19   0   6      422.96      444.23     15.12 o 
 -18   0   6      608.78      608.68     20.80 o 
 -17   0   6       28.46       47.24      9.44 o 
 -16   0   6     5336.28     5129.40    108.70 o 
 -15   0   6      494.79      457.47     17.00 o 
 -14   0   6     1782.57     1578.42     40.66 o 
 -13   0   6     3182.21     3377.06     74.66 o 
 -12   0   6       47.26       52.92     12.30 o 
 -11   0   6     1277.01     1355.38     43.48 o 
 -10   0   6      893.37      987.69     43.48 o 
  -9   0   6     7959.94     8377.94    281.67 o 
  -3   0   6      658.41      606.79     34.04 o 
  -2   0   6       28.11        2.82      7.56 o 
  -1   0   6     1350.71     1239.12     51.98 o 
   0   0   6    23716.22    22396.63    725.87 o 
   2   0   6      515.31      480.15     16.06 o 
   3   0   6     5735.26     5774.00    114.38 o 
   4   0   6     1737.56     1835.50     39.68 o 
   5   0   6     1638.09     1674.82     36.86 o 
   6   0   6        5.27        8.50      8.50 o 
   7   0   6     2752.70     3070.83     63.34 o 
   8   0   6      103.58       95.46     12.30 o 
   9   0   6       80.83       85.08     13.24 o 
  10   0   6     3384.99     3537.74     78.46 o 
  11   0   6     2285.29     2230.58     51.98 o 
  12   0   6        0.75       40.66     16.06 o 
  13   0   6      118.90       86.96     15.12 o 
  14   0   6      567.69      504.71     28.36 o 
  15   0   6      181.85      205.10     33.10 o 
  16   0   6      484.47      431.00     40.66 o 
  17   0   6       37.10       92.64     42.54 o 
  18   0   6     1086.25     1068.97     76.54 o 
  19   0   6      391.96      510.39     62.40 o 
  20   0   6       61.09       12.30     52.92 o 
  21   0   6      419.41      405.46     67.10 o 
 -23   1   6      840.80      883.70     42.39 o 
 -22   1   6      445.60      447.93     29.30 o 
 -21   1   6      307.05      337.79     26.39 o 
 -20   1   6       82.58       86.97      9.01 o 
 -19   1   6      296.81      263.82     14.65 o 
 -18   1   6       77.24       58.48      8.03 o 
 -17   1   6     1097.70     1133.28     32.61 o 
 -16   1   6      124.41      120.02      8.03 o 
 -15   1   6        3.93       -4.29      8.62 o 
 -14   1   6      138.64       92.52      9.60 o 
 -13   1   6        5.71       12.58     20.80 o 
 -12   1   6       73.66       94.52     14.18 o 
 -11   1   6      668.16      682.53     17.69 o 
 -10   1   6     4729.68     4950.54    100.61 o 
  -9   1   6       76.09       76.32     25.05 o 
  -8   1   6     3703.75     3760.96     77.94 o 
  -7   1   6       77.79       94.52     15.12 o 
  -4   1   6     1240.99     1208.85     50.10 o 
  -3   1   6     1763.90     1538.17     43.10 o 
  -1   1   6     1052.34      950.83     42.54 o 
   0   1   6       25.98       22.53      5.08 o 
   1   1   6      504.42      520.01      9.44 o 
   2   1   6     1104.52      954.63     17.37 o 
   3   1   6      934.82      954.23     22.21 o 
   4   1   6     3639.27     3737.51     50.58 o 
   5   1   6     2105.47     2095.30     33.07 o 
   6   1   6     6779.23     6814.96     94.88 o 
   7   1   6       56.42       24.69     12.77 o 
   8   1   6     1036.31     1036.58     17.15 o 
   9   1   6       77.86      113.26     17.49 o 
  10   1   6      435.90      437.41     10.40 o 
  11   1   6     1963.22     1871.71     26.93 o 
  12   1   6     1276.13     1219.03     22.88 o 
  13   1   6      875.82      781.03     22.21 o 
  14   1   6      385.11      350.53     21.79 o 
  15   1   6      107.03       67.57     28.53 o 
  16   1   6     1048.77     1049.17    110.60 o 
  17   1   6      132.28      138.79     85.53 o 
  18   1   6      495.71      513.13     39.10 o 
  19   1   6        3.19      -12.66     27.81 o 
  20   1   6       14.07      -19.91     37.91 o 
  21   1   6      228.22      142.35     37.23 o 
 -23   2   6       35.27        2.73     26.93 o 
 -22   2   6       76.03       81.34     18.85 o 
 -21   2   6      539.27      591.02     24.83 o 
 -20   2   6        7.15        2.10      9.06 o 
 -19   2   6       36.66       47.48     17.96 o 
 -18   2   6        2.93        8.88     26.46 o 
 -17   2   6      414.73      376.33     15.89 o 
 -16   2   6        8.69      -11.02     11.02 o 
 -15   2   6      238.27      227.53     12.58 o 
 -14   2   6      597.48      620.82     20.27 o 
 -13   2   6      960.33      893.65     25.70 o 
 -12   2   6       76.26      110.33     13.22 o 
 -11   2   6       82.86       49.01     20.33 o 
 -10   2   6     1808.14     1924.09     37.08 o 
  -9   2   6       66.16       70.25     24.56 o 
  -8   2   6      163.51      165.42     12.30 o 
  -7   2   6      400.76      380.90     21.74 o 
  -6   2   6      287.83      296.79     20.80 o 
  -3   2   6      166.57      129.53     13.69 o 
  -2   2   6     3369.03     3272.16    125.70 o 
  -1   2   6      119.74       98.94     12.28 o 
   0   2   6       15.21       -4.74      4.74 o 
   1   2   6      207.38      191.84     13.22 o 
   2   2   6      137.24      104.42     14.16 o 
   3   2   6     3179.21     3120.31     42.22 o 
   4   2   6     2908.48     2982.84     56.70 o 
   5   2   6      376.44      392.04     11.34 o 
   6   2   6      642.75      608.41     12.49 o 
   7   2   6     1647.80     1743.57     24.95 o 
   8   2   6       15.17      -10.40     10.40 o 
   9   2   6      189.20      175.14      7.51 o 
  10   2   6      159.08      159.68      6.84 o 
  11   2   6       19.42       18.58      6.21 o 
  12   2   6       28.19       39.53      6.17 o 
  13   2   6     1394.41     1398.10     37.82 o 
  14   2   6      673.99      587.99     28.83 o 
  15   2   6       74.21       62.84     12.30 o 
  16   2   6      519.39      474.62     19.45 o 
  17   2   6       46.10       83.16     29.30 o 
  18   2   6       31.25       66.01     32.00 o 
  19   2   6       39.45        5.65     80.34 o 
  20   2   6      100.83      122.96     33.59 o 
  21   2   6       58.68       98.28     56.72 o 
 -23   3   6       62.02       59.44     23.83 o 
 -22   3   6      298.27      328.49     22.74 o 
 -21   3   6     1274.73     1363.29     43.01 o 
 -20   3   6      360.77      361.77     17.38 o 
 -19   3   6      113.21       89.15     13.68 o 
 -18   3   6      985.26      949.03     47.75 o 
 -17   3   6      276.62      321.72     15.12 o 
 -16   3   6     1237.19     1123.41     26.34 o 
 -15   3   6      258.44      149.84     30.73 o 
 -14   3   6      621.11      600.72     20.74 o 
 -13   3   6       58.18       69.03     10.91 o 
 -12   3   6     1584.00     1626.98     38.57 o 
 -11   3   6       11.34       15.61     10.24 o 
 -10   3   6     2404.63     2582.65     51.79 o 
  -9   3   6       29.72       10.26     11.01 o 
  -8   3   6     1872.09     1906.40     75.60 o 
  -7   3   6     5455.20     6009.09    154.23 o 
  -6   3   6        3.87        8.83      6.76 o 
  -5   3   6     3620.37     3757.96     76.54 o 
  -4   3   6     1041.56     1145.55     28.36 o 
  -3   3   6     2694.36     2892.31     75.67 o 
  -2   3   6     5857.74     5973.70    169.18 o 
  -1   3   6    11573.88    11560.57    187.77 o 
   0   3   6     1829.55     1751.92     34.20 o 
   1   3   6     5757.51     5739.19     97.00 o 
   2   3   6     2071.12     2019.70     33.82 o 
   3   3   6      572.03      611.08     16.54 o 
   4   3   6      121.24      151.45     26.93 o 
   5   3   6     3480.68     3725.61     53.06 o 
   6   3   6      590.86      613.69     12.92 o 
   7   3   6     3022.60     3132.27     48.73 o 
   8   3   6     2422.42     2475.90     32.24 o 
   9   3   6        5.52       20.16      6.00 o 
  10   3   6      569.18      581.77     20.78 o 
  11   3   6     3388.96     3418.95     50.57 o 
  12   3   6       42.34       50.02     12.75 o 
  13   3   6      931.21      839.01     16.44 o 
  14   3   6      779.64      734.98     48.67 o 
  15   3   6       12.69       25.14     80.34 o 
  16   3   6       66.72       83.90     59.07 o 
  17   3   6      475.09      448.92     57.66 o 
  18   3   6       50.24       39.24     17.02 o 
  19   3   6      615.44      664.75     90.25 o 
  20   3   6        0.15       91.39     39.16 o 
  21   3   6      104.34      155.00     51.98 o 
 -23   4   6      425.62      365.52     35.60 o 
 -22   4   6      606.65      556.77     30.27 o 
 -21   4   6      138.81      139.19     16.28 o 
 -20   4   6      144.84      138.10     15.21 o 
 -19   4   6     1833.71     1809.89     58.60 o 
 -18   4   6      110.01      104.09     22.21 o 
 -17   4   6      289.43      253.08     12.03 o 
 -16   4   6       66.12       39.20     10.22 o 
 -15   4   6      645.35      635.65     43.48 o 
 -14   4   6      257.66      251.54     13.39 o 
 -13   4   6      321.14      312.29     13.70 o 
 -12   4   6        0.24        9.01      8.62 o 
 -11   4   6      319.34      338.26     13.70 o 
 -10   4   6      883.06      893.34     24.11 o 
  -9   4   6      845.23      934.39     25.62 o 
  -8   4   6      728.81      769.47     27.98 o 
  -7   4   6      217.91      241.27     14.65 o 
  -6   4   6       72.09       56.23      7.66 o 
  -5   4   6     2528.52     2647.35     58.57 o 
  -4   4   6       78.49       87.17     22.21 o 
  -3   4   6     2317.40     2641.26     70.41 o 
  -2   4   6     1950.61     1966.35     42.11 o 
  -1   4   6     6897.70     7110.01    118.62 o 
   0   4   6       88.09       67.20      7.66 o 
   1   4   6     4283.07     4278.70     69.03 o 
   2   4   6     1857.56     1921.62     38.89 o 
   3   4   6       34.66       71.49     34.98 o 
   4   4   6        1.87        8.75     15.59 o 
   5   4   6      358.16      283.40     10.63 o 
   6   4   6       70.79       39.92     10.40 o 
   7   4   6     1043.44     1165.21     20.41 o 
   8   4   6       59.84       79.88      6.76 o 
   9   4   6      151.27      200.60      8.36 o 
  10   4   6      978.52      911.33     16.60 o 
  11   4   6     1069.12     1062.45     18.32 o 
  12   4   6       30.49       17.00      7.02 o 
  13   4   6      310.61      266.42     10.37 o 
  14   4   6       32.20        4.83     33.08 o 
  15   4   6      319.33      326.70     14.13 o 
  16   4   6        4.33       -8.97      8.97 o 
  17   4   6      569.39      584.29     34.02 o 
  18   4   6       80.11       97.50     19.86 o 
  19   4   6       80.08       79.19     15.17 o 
  20   4   6        2.86       10.10     41.13 o 
  21   4   6       87.97       -8.50     44.42 o 
 -22   5   6      129.92       98.80     43.95 o 
 -21   5   6       22.98       25.40     15.55 o 
 -20   5   6        0.86        7.83     16.35 o 
 -19   5   6      163.57      156.23     16.05 o 
 -18   5   6      109.08      122.57     15.61 o 
 -17   5   6      227.47      190.96     17.63 o 
 -16   5   6       35.34       24.97     10.22 o 
 -15   5   6      238.95      192.94     40.17 o 
 -14   5   6     1303.02     1357.48     33.24 o 
 -13   5   6       10.99       12.35      9.54 o 
 -12   5   6      109.82      102.95     12.49 o 
 -11   5   6      235.22      211.78     13.59 o 
 -10   5   6      106.47       92.46     14.65 o 
  -9   5   6       73.45      114.27     12.58 o 
  -8   5   6     1474.84     1590.84     45.59 o 
  -7   5   6     2311.56     2297.58     51.75 o 
  -6   5   6       93.46       85.59      7.34 o 
  -5   5   6      723.40      792.26     21.15 o 
  -4   5   6      570.30      640.70     18.46 o 
  -3   5   6     1901.97     2274.91     42.43 o 
  -2   5   6       89.35       78.23     12.75 o 
  -1   5   6    21909.33    22643.45    514.04 o 
   0   5   6     6627.29     6617.13    199.89 o 
   1   5   6      323.16      260.81     19.05 o 
   2   5   6     3044.63     3287.13     63.43 o 
   3   5   6      274.66      352.58     11.30 o 
   4   5   6      896.76      825.72     19.24 o 
   5   5   6      248.45      198.26      9.01 o 
   6   5   6      131.84       87.54      7.86 o 
   7   5   6     1752.15     1844.65     38.76 o 
   8   5   6        1.91        7.27      6.17 o 
   9   5   6      134.78      184.02     14.65 o 
  10   5   6      260.27      277.23      9.97 o 
  11   5   6       15.81       14.18     12.77 o 
  12   5   6     2356.98     2417.95     35.65 o 
  13   5   6       32.06       34.76     10.40 o 
  14   5   6      224.57      210.42     32.12 o 
  15   5   6       82.44       67.32     11.53 o 
  16   5   6       28.95       33.96     17.96 o 
  17   5   6       42.80       16.44     11.10 o 
  18   5   6      143.72      148.97     79.87 o 
  19   5   6       24.00       28.54     39.70 o 
  20   5   6      196.69      156.88     17.94 o 
 -22   6   6       19.51        9.95     23.62 o 
 -21   6   6        0.57      -23.17     23.17 o 
 -20   6   6      190.06      217.66     16.48 o 
 -19   6   6        6.51      -31.18     31.18 o 
 -18   6   6      328.74      332.11     17.93 o 
 -17   6   6       74.80       38.49     24.58 o 
 -16   6   6      231.15      159.38     13.28 o 
 -15   6   6      508.84      511.19     19.71 o 
 -14   6   6      377.08      325.79     14.36 o 
 -13   6   6      894.65      981.24     28.80 o 
 -12   6   6     1116.94     1165.29     28.40 o 
 -11   6   6      119.19      145.96     12.71 o 
 -10   6   6      725.16      751.98     32.14 o 
  -9   6   6      679.34      728.55     20.31 o 
  -8   6   6     3477.83     3700.82     59.72 o 
  -7   6   6        1.54        7.19      8.38 o 
  -6   6   6      755.75      704.70     22.61 o 
  -5   6   6      193.72      205.94     10.45 o 
  -4   6   6      919.90      901.64     18.82 o 
  -3   6   6       40.00       52.10      9.44 o 
  -2   6   6       78.27       85.08     10.22 o 
  -1   6   6     3357.32     3324.69     96.89 o 
   0   6   6     5075.30     5532.60    112.10 o 
   1   6   6       77.51      102.45     11.81 o 
   2   6   6      189.54      195.72     12.06 o 
   3   6   6       59.79       66.23     41.58 o 
   4   6   6      551.24      603.51     16.06 o 
   5   6   6        1.07      -12.34     12.34 o 
   6   6   6        1.05       -4.72     17.00 o 
   7   6   6      183.97      224.82     10.22 o 
   8   6   6      417.83      435.41     11.35 o 
   9   6   6      767.17      782.52     16.08 o 
  10   6   6       62.41       51.35      4.54 o 
  11   6   6       10.92       23.07      7.56 o 
  12   6   6      197.10      179.49     12.77 o 
  13   6   6       38.03       26.39      7.45 o 
  14   6   6       93.37      102.64     65.22 o 
  15   6   6        2.87        4.57     62.38 o 
  16   6   6        0.61       -0.41     26.93 o 
  17   6   6       84.28       68.69     10.88 o 
  18   6   6       32.23       40.93     17.47 o 
  19   6   6       21.11       32.90     60.97 o 
  20   6   6       68.17       42.54     17.94 o 
 -22   7   6       12.35        5.83     26.95 o 
 -21   7   6      139.47      132.58     18.71 o 
 -20   7   6      210.33      266.85     19.32 o 
 -19   7   6       46.70       41.74     15.89 o 
 -18   7   6       77.43       77.07     15.77 o 
 -17   7   6      141.96      150.75     15.87 o 
 -16   7   6        8.27       25.01     15.33 o 
 -15   7   6      497.53      529.02     20.80 o 
 -14   7   6     2827.97     2880.61     58.34 o 
 -13   7   6        2.51       -3.65      9.93 o 
 -12   7   6     1536.29     1571.90     35.75 o 
 -11   7   6      188.66      206.65     41.13 o 
 -10   7   6       76.89       49.46      9.44 o 
  -9   7   6     1667.56     1808.96     32.70 o 
  -8   7   6      877.06      825.41     21.11 o 
  -7   7   6        2.92       13.51      9.08 o 
  -6   7   6     1577.54     1651.35     40.17 o 
  -5   7   6       97.17      100.16     10.31 o 
  -4   7   6      636.07      618.44     18.92 o 
  -3   7   6     1693.19     1885.26     42.52 o 
  -2   7   6     1888.59     2026.69     39.18 o 
  -1   7   6      301.34      329.62     31.20 o 
   0   7   6     2342.05     2200.66     64.06 o 
   1   7   6       43.14       26.14     13.44 o 
   2   7   6      150.41      115.50     10.85 o 
   3   7   6      105.14      130.42     11.81 o 
   4   7   6      426.95      382.69     14.29 o 
   5   7   6     1511.89     1720.30     33.61 o 
   6   7   6        7.68       21.37      9.01 o 
   7   7   6     1168.09     1136.34     22.05 o 
   8   7   6       47.62       23.62      9.36 o 
   9   7   6     3019.01     3069.14     44.81 o 
  10   7   6      637.59      634.02     16.06 o 
  11   7   6     2705.77     2492.84     34.00 o 
  12   7   6        5.98      -27.40     27.40 o 
  13   7   6      670.16      670.13     12.06 o 
  14   7   6     1223.94     1170.55     31.02 o 
  15   7   6      188.70      185.71     15.59 o 
  16   7   6      129.72      120.14     12.53 o 
  17   7   6      483.23      406.45     19.73 o 
  18   7   6      234.02      214.63     59.07 o 
  19   7   6      582.08      617.18     27.42 o 
  20   7   6      202.09      193.77     28.36 o 
 -21   8   6        5.58        7.56     21.74 o 
 -20   8   6       37.24       30.24     20.80 o 
 -19   8   6      220.89      170.93     17.76 o 
 -18   8   6       53.45       -2.07     14.84 o 
 -17   8   6      622.38      691.87     28.36 o 
 -16   8   6       59.22       38.29     19.86 o 
 -15   8   6      430.81      439.32     19.23 o 
 -14   8   6      147.97      100.11     12.65 o 
 -13   8   6     3051.77     2938.68     57.47 o 
 -12   8   6        0.40        6.99      7.68 o 
 -11   8   6      146.52      169.64     26.93 o 
 -10   8   6     1143.14     1156.65     24.74 o 
  -9   8   6       33.96       49.59     10.85 o 
  -8   8   6      615.13      585.88     19.35 o 
  -7   8   6     4483.24     4347.84     73.89 o 
  -6   8   6       28.38       41.75     22.68 o 
  -5   8   6       86.19       85.62     12.13 o 
  -4   8   6       59.41       54.63     14.16 o 
  -3   8   6      654.32      648.66     18.22 o 
  -2   8   6      506.64      505.68     17.08 o 
  -1   8   6     3144.14     3367.34     62.14 o 
   0   8   6      509.96      498.99     30.24 o 
   1   8   6      304.23      351.54     43.48 o 
   2   8   6        3.03      -15.01     15.01 o 
   3   8   6      176.06      221.21     27.40 o 
   4   8   6      449.73      562.06     15.20 o 
   5   8   6       58.56       37.04      9.08 o 
   6   8   6       51.66       54.40     17.00 o 
   7   8   6       86.22       61.29      9.68 o 
   8   8   6       23.11       31.71     13.24 o 
   9   8   6       97.93      127.52     21.25 o 
  10   8   6        0.03        6.51      8.38 o 
  11   8   6      148.66      108.01     33.55 o 
  12   8   6       15.61        9.99     17.49 o 
  13   8   6      124.36      134.00      5.62 o 
  14   8   6      933.12      937.65     22.21 o 
  15   8   6       14.21        8.88     13.24 o 
  16   8   6      366.58      347.56     27.89 o 
  17   8   6      331.25      321.51     19.64 o 
  18   8   6        3.94      -21.14     42.05 o 
  19   8   6       68.30       60.48     19.86 o 
 -21   9   6       21.59       38.74     20.80 o 
 -20   9   6       20.51       41.60     21.74 o 
 -19   9   6        1.18       -6.95     17.15 o 
 -18   9   6        6.09      -18.32     18.32 o 
 -17   9   6      590.91      626.69     42.05 o 
 -16   9   6       10.91      -14.37     14.37 o 
 -15   9   6        0.01        4.70     16.00 o 
 -14   9   6      540.79      563.76     37.35 o 
 -13   9   6       51.56       29.14     23.64 o 
 -12   9   6      216.79      230.85     31.20 o 
 -11   9   6     2334.68     2353.28     68.53 o 
 -10   9   6     1151.24     1142.70     31.65 o 
  -9   9   6     1860.91     1987.17     41.51 o 
  -8   9   6     1564.91     1677.72     49.14 o 
  -7   9   6      822.86      882.90     23.41 o 
  -6   9   6      102.43      177.83     13.59 o 
  -5   9   6        0.12       -1.08     10.67 o 
  -4   9   6     2381.36     2595.44     77.97 o 
  -3   9   6      101.55      133.71     42.07 o 
  -2   9   6      109.44      138.68     11.92 o 
  -1   9   6        0.08       14.58     10.31 o 
   0   9   6      712.43      705.50     21.71 o 
   1   9   6       96.45       73.72     16.08 o 
   2   9   6     2103.52     2035.05     42.39 o 
   3   9   6      174.24      151.17     10.34 o 
   4   9   6     1165.49     1131.69     35.92 o 
   5   9   6     1465.44     1503.91     27.06 o 
   6   9   6      778.03      788.94     24.58 o 
   7   9   6       17.06       25.10     14.65 o 
   8   9   6      587.84      597.63     17.03 o 
   9   9   6       41.44        1.90     12.16 o 
  10   9   6      670.58      667.23     64.28 o 
  11   9   6        0.32      -20.42     20.42 o 
  12   9   6        0.84       15.86     20.33 o 
  13   9   6     1333.74     1384.49     86.47 o 
  14   9   6      192.98      187.85      8.52 o 
  15   9   6       17.79       12.55      6.62 o 
  16   9   6       63.22       42.36     17.96 o 
  17   9   6      152.56      170.52     17.22 o 
  18   9   6      103.67      105.84     18.92 o 
  19   9   6       50.54       36.86     20.80 o 
 -20  10   6       76.55       78.46     23.62 o 
 -19  10   6      206.27      214.54     26.48 o 
 -18  10   6       29.67       13.94     20.80 o 
 -17  10   6       18.89        9.64     14.60 o 
 -16  10   6       10.85       -8.56     22.21 o 
 -15  10   6      205.05      151.18     19.57 o 
 -14  10   6      362.52      365.95     15.74 o 
 -13  10   6      355.73      379.52     19.84 o 
 -12  10   6        1.22       -9.86      9.86 o 
 -11  10   6      520.68      496.30     17.29 o 
 -10  10   6       61.09       48.29     11.34 o 
  -9  10   6      555.61      572.95     18.97 o 
  -8  10   6      750.49      801.64     40.17 o 
  -7  10   6       31.35       49.06     11.81 o 
  -6  10   6      294.34      265.41     49.16 o 
  -5  10   6     1015.01     1021.75     42.05 o 
  -4  10   6      147.72      196.78     19.45 o 
  -3  10   6      235.54      282.62     21.02 o 
  -2  10   6     2067.92     2158.74     50.33 o 
  -1  10   6       56.18       84.18     44.44 o 
   0  10   6       16.65       19.63     12.91 o 
   1  10   6      469.83      491.73     22.03 o 
   2  10   6       53.90       98.75     15.33 o 
   3  10   6     4434.56     4540.44     78.46 o 
   4  10   6      534.27      487.46     23.15 o 
   5  10   6      961.11      936.41     20.98 o 
   6  10   6       16.60       38.13     10.70 o 
   7  10   6       26.85       31.96     10.34 o 
   8  10   6     2667.98     2744.90     49.49 o 
   9  10   6      652.40      683.21     20.95 o 
  10  10   6       12.94       17.11     14.89 o 
  11  10   6       37.36       25.10     16.06 o 
  12  10   6      297.90      260.82     45.38 o 
  13  10   6       78.94       58.99     38.29 o 
  14  10   6      300.16      292.91     10.22 o 
  15  10   6        0.30       -7.55     11.93 o 
  16  10   6      473.57      481.15     29.76 o 
  17  10   6      205.19      177.68     23.62 o 
  18  10   6      214.94      229.66     27.42 o 
 -20  11   6       61.20        2.82     53.86 o 
 -19  11   6       15.61        8.50     23.62 o 
 -18  11   6       92.01      101.14     23.62 o 
 -17  11   6      373.72      432.04     20.06 o 
 -16  11   6      516.50      467.49     21.29 o 
 -15  11   6      885.25      902.44     28.83 o 
 -14  11   6       31.14      128.41    216.91 o 
 -13  11   6       16.02       27.57     27.42 o 
 -12  11   6      606.44      615.34     52.94 o 
 -11  11   6     1514.13     1555.80     32.66 o 
 -10  11   6      177.00      159.29     25.03 o 
  -9  11   6        8.20       14.48     11.39 o 
  -8  11   6      593.64      536.96     23.17 o 
  -7  11   6       14.33       27.44     13.14 o 
  -6  11   6       30.59       13.92     16.53 o 
  -5  11   6      294.80      319.40     15.03 o 
  -4  11   6      298.69      271.47     28.36 o 
  -3  11   6     1120.09     1045.34     36.88 o 
  -2  11   6       95.65       95.82     22.68 o 
  -1  11   6      108.82      151.62     13.24 o 
   0  11   6     2603.77     2563.03     45.63 o 
   1  11   6      149.81      175.54     29.30 o 
   2  11   6        4.44       19.31     10.45 o 
   3  11   6     2727.20     2691.81     55.78 o 
   4  11   6     1825.33     1754.71     30.74 o 
   5  11   6       61.74       77.22      9.97 o 
   6  11   6      568.48      546.28     24.09 o 
   7  11   6     1108.42     1140.28     95.46 o 
   8  11   6      709.83      657.16     66.65 o 
   9  11   6     1662.58     1584.98    124.29 o 
  10  11   6       34.93       65.34     17.03 o 
  11  11   6      952.23     1055.37     28.83 o 
  12  11   6        0.02       -0.13     16.64 o 
  13  11   6       72.54       77.90      9.99 o 
  14  11   6       18.13       27.74     45.36 o 
  15  11   6       16.74        7.86     19.84 o 
  16  11   6       51.32       17.43     20.79 o 
  17  11   6        1.88       14.18     20.80 o 
  18  11   6      249.21      334.59     33.10 o 
 -19  12   6      383.24      318.53     30.24 o 
 -18  12   6        0.11        0.00     19.86 o 
 -17  12   6      478.19      520.94     26.78 o 
 -16  12   6      254.65      237.73     43.01 o 
 -15  12   6        9.01        8.12     12.75 o 
 -14  12   6        0.24       -5.76      7.44 o 
 -13  12   6       47.67       40.90     27.42 o 
 -12  12   6        0.71        9.69     11.83 o 
 -11  12   6      163.67      175.36     14.18 o 
 -10  12   6       42.29       20.11     10.94 o 
  -9  12   6     1113.60     1175.09     52.47 o 
  -8  12   6       48.61       17.15     19.84 o 
  -7  12   6     1550.39     1498.78     35.50 o 
  -6  12   6     2451.28     2465.86     58.22 o 
  -5  12   6      143.51       97.54     15.12 o 
  -4  12   6      696.67      753.92     23.26 o 
  -3  12   6     5723.83     5916.51    107.84 o 
  -2  12   6     4439.12     4716.21     87.49 o 
  -1  12   6      628.27      560.02     17.71 o 
   0  12   6      456.87      508.60     18.96 o 
   1  12   6       67.41       90.46     13.11 o 
   2  12   6       26.36       43.53     16.54 o 
   3  12   6     1590.34     1566.39     33.04 o 
   4  12   6      346.40      373.15     15.03 o 
   5  12   6     2276.04     2324.65     42.40 o 
   6  12   6      279.82      230.33     28.83 o 
   7  12   6      258.30      232.23     57.66 o 
   8  12   6       60.28       36.62     17.15 o 
   9  12   6     1483.21     1422.78     49.63 o 
  10  12   6      132.74      103.97     23.64 o 
  11  12   6        4.32      -12.06     40.17 o 
  12  12   6      297.84      278.93     18.90 o 
  13  12   6        3.12        1.79     16.07 o 
  14  12   6      199.71      196.39     37.33 o 
  15  12   6      325.57      308.82     52.00 o 
  16  12   6      121.64       97.34     25.50 o 
  17  12   6       73.42      106.82     28.36 o 
 -18  13   6       48.57       21.74     23.62 o 
 -17  13   6       28.29       22.68     20.80 o 
 -16  13   6       78.60       78.91     24.43 o 
 -15  13   6        6.75        8.17     20.80 o 
 -14  13   6        8.67        0.01     17.96 o 
 -13  13   6      303.56      289.49     11.81 o 
 -12  13   6        0.00      -15.63     18.43 o 
 -11  13   6       46.00       36.94     11.00 o 
 -10  13   6      280.47      261.10     41.60 o 
  -9  13   6        2.28       -0.97      8.03 o 
  -8  13   6     1223.67     1312.93     42.07 o 
  -7  13   6      197.01      158.79     13.23 o 
  -6  13   6      152.18      130.44     13.03 o 
  -5  13   6       57.36       43.23     10.63 o 
  -4  13   6      131.07      113.34     45.36 o 
  -3  13   6     1611.31     1254.01     67.12 o 
  -2  13   6      208.18      256.36     26.93 o 
  -1  13   6     4098.79     3930.73     89.35 o 
   0  13   6       99.14      137.09     37.33 o 
   1  13   6      240.77      178.65     21.04 o 
   2  13   6        4.20        6.87     51.51 o 
   3  13   6      608.87      593.37     16.13 o 
   4  13   6     3146.84     3150.99     70.90 o 
   5  13   6        0.80      -19.86     19.86 o 
   6  13   6        0.06       -3.78     17.96 o 
   7  13   6        0.21       27.20     21.27 o 
   8  13   6       21.11       52.81     24.11 o 
   9  13   6      725.38      682.71     47.73 o 
  10  13   6      389.27      397.74     61.42 o 
  11  13   6      395.37      366.60     18.55 o 
  12  13   6       49.33       34.44     13.62 o 
  13  13   6       23.30      -16.82     16.82 o 
  14  13   6        9.39       20.90     13.23 o 
  15  13   6      375.76      413.99     26.48 o 
  16  13   6      566.57      580.32     37.80 o 
 -17  14   6     1233.83     1125.69     49.16 o 
 -16  14   6       39.78       32.12     16.06 o 
 -15  14   6        2.13       -2.82     28.36 o 
 -14  14   6       26.13       52.17     15.96 o 
 -13  14   6     1080.01     1171.69     35.32 o 
 -12  14   6     1590.18     1574.98     73.25 o 
 -11  14   6     1129.18     1106.59     44.42 o 
 -10  14   6      294.53      338.81     42.05 o 
  -9  14   6      834.75      768.65     22.97 o 
  -8  14   6       16.24       56.27     12.77 o 
  -7  14   6      155.56      141.59     23.15 o 
  -6  14   6       43.11       39.06     26.46 o 
  -5  14   6      368.40      334.66     24.58 o 
  -4  14   6      169.68      109.99     38.76 o 
  -3  14   6      184.84      184.68     17.61 o 
  -2  14   6      674.55      667.14     25.52 o 
  -1  14   6     1019.21      957.75     26.70 o 
   0  14   6     2446.28     2335.11     51.98 o 
   1  14   6      586.36      592.46     19.64 o 
   2  14   6        0.11      -14.27     14.27 o 
   3  14   6       27.31       20.65      6.91 o 
   4  14   6     1346.72     1354.65     65.22 o 
   5  14   6      490.85      455.80     39.23 o 
   6  14   6      298.27      286.78     35.43 o 
   7  14   6       40.16       52.48     17.46 o 
   8  14   6      265.39      271.27     28.36 o 
   9  14   6      480.19      536.54     21.63 o 
  10  14   6        0.61       -3.83     23.15 o 
  11  14   6      113.22       91.64     50.57 o 
  12  14   6       34.02        4.09     23.64 o 
  13  14   6      275.22      248.22     50.10 o 
  14  14   6      699.60      745.73     34.98 o 
  15  14   6       24.52       51.04     17.94 o 
 -16  15   6       60.84       62.40     19.86 o 
 -15  15   6      537.81      482.16     29.30 o 
 -14  15   6     1116.70     1062.86     34.05 o 
 -13  15   6        0.01        4.50     19.84 o 
 -12  15   6      319.61      301.91     27.42 o 
 -11  15   6      376.43      307.59     22.73 o 
 -10  15   6       44.90       44.25     23.33 o 
  -9  15   6        1.35      -25.52     25.52 o 
  -8  15   6      214.04      214.34     20.33 o 
  -7  15   6       55.60       46.15     12.34 o 
  -6  15   6      140.14      117.03     13.61 o 
  -5  15   6       30.89       51.42     14.58 o 
  -4  15   6      426.38      424.48     23.15 o 
  -3  15   6       28.80       28.04     15.39 o 
  -2  15   6        7.71       13.05     11.34 o 
  -1  15   6        9.01      -17.48     17.48 o 
   0  15   6      527.93      498.47     17.69 o 
   1  15   6      460.20      454.50     34.98 o 
   2  15   6       25.14       17.90      8.36 o 
   3  15   6      824.25      866.66     26.61 o 
   4  15   6      280.88      242.58     34.02 o 
   5  15   6       57.27       45.42     15.87 o 
   6  15   6      781.18      770.38     36.86 o 
   7  15   6      183.16      185.19     19.91 o 
   8  15   6      222.32      205.38     20.44 o 
   9  15   6        3.73       44.63     77.03 o 
  10  15   6      420.14      448.40     63.81 o 
  11  15   6      458.64      547.46     23.55 o 
  12  15   6      114.86      161.26     74.19 o 
  13  15   6      466.76      445.15     23.07 o 
  14  15   6      229.57      250.46     21.74 o 
 -15  16   6     1847.07     1891.28     54.84 o 
 -14  16   6      386.91      447.99     78.93 o 
 -13  16   6       59.34       24.40     18.55 o 
 -12  16   6      243.12      259.15     21.50 o 
 -11  16   6       18.99      -30.36     30.36 o 
 -10  16   6      117.72      158.17     24.23 o 
  -9  16   6      603.81      674.47     30.20 o 
  -8  16   6       56.57      110.00     20.17 o 
  -7  16   6       19.55        9.00     19.03 o 
  -6  16   6      133.96      128.74     27.42 o 
  -5  16   6     1558.93     1509.44     37.57 o 
  -4  16   6       13.90       -4.15     11.36 o 
  -3  16   6        1.14       -8.42     23.62 o 
  -2  16   6       70.99       46.96     14.07 o 
  -1  16   6      324.34      291.16     18.01 o 
   0  16   6       14.00      -11.30     11.30 o 
   1  16   6      906.37      911.23     26.12 o 
   2  16   6       23.59        3.25      6.97 o 
   3  16   6       18.81       40.21    110.58 o 
   4  16   6        0.12      -14.39     28.36 o 
   5  16   6      411.81      445.14     25.76 o 
   6  16   6       70.71       66.86     28.36 o 
   7  16   6       40.43       54.77     19.27 o 
   8  16   6       59.59       67.40     18.43 o 
   9  16   6      141.99      185.36     32.14 o 
  10  16   6        3.38       18.92     16.73 o 
  11  16   6       18.97        6.56     20.33 o 
  12  16   6       18.62       36.73     30.71 o 
  13  16   6        1.19      -18.92     18.92 o 
 -13  17   6      237.90      278.92     25.05 o 
 -12  17   6     1214.35     1359.17     46.18 o 
 -11  17   6       55.94       62.23     22.68 o 
 -10  17   6      978.00     1038.77     63.34 o 
  -9  17   6      213.84      190.72     25.94 o 
  -8  17   6       30.90        0.14     33.08 o 
  -7  17   6      326.24      268.51     21.60 o 
  -6  17   6      443.12      487.06     26.21 o 
  -5  17   6      143.98      131.69     19.29 o 
  -4  17   6       30.49       29.61     20.85 o 
  -3  17   6      299.30      255.85     25.05 o 
  -2  17   6      402.44      370.34     20.59 o 
  -1  17   6       13.33       31.48     17.25 o 
   0  17   6      251.49      266.29     17.47 o 
   1  17   6      106.10       74.85     11.72 o 
   2  17   6        3.26       -4.75     16.77 o 
   3  17   6       73.76       49.25     24.11 o 
   4  17   6      266.42      257.64     56.23 o 
   5  17   6      152.82      158.12     22.88 o 
   6  17   6      513.71      516.34     28.48 o 
   7  17   6       12.85        4.08     31.65 o 
   8  17   6      739.55      842.69     56.25 o 
   9  17   6       11.88       40.47     17.65 o 
  10  17   6       15.30        9.62     29.30 o 
  11  17   6        0.00       30.51     44.89 o 
  12  17   6      314.87      244.81     29.30 o 
 -12  18   6      106.67      133.64     27.01 o 
 -11  18   6      806.03      867.93     36.34 o 
 -10  18   6      176.80      191.81     40.64 o 
  -9  18   6       24.43       84.96     24.18 o 
  -8  18   6      700.39      795.61     35.15 o 
  -7  18   6      106.79      106.19     24.26 o 
  -6  18   6      405.55      438.49     25.16 o 
  -5  18   6      141.56      174.11     50.10 o 
  -4  18   6      155.64      163.35     23.36 o 
  -3  18   6       49.54       63.34     18.72 o 
  -2  18   6        0.83       21.62     31.65 o 
  -1  18   6      267.02      253.39     18.96 o 
   0  18   6      137.46      138.85     38.27 o 
   1  18   6        2.12      -14.07     14.07 o 
   2  18   6       10.73      -21.65     21.65 o 
   3  18   6      902.70      916.70     33.63 o 
   4  18   6       39.33       72.35     19.92 o 
   5  18   6      159.63      197.87     57.64 o 
   6  18   6       17.44        8.66     16.36 o 
   7  18   6       21.09       23.31     44.89 o 
   8  18   6      203.34      222.98     23.41 o 
   9  18   6       97.87      101.48     21.58 o 
  10  18   6      102.20      136.58     82.24 o 
 -10  19   6      318.86      288.26     43.48 o 
  -9  19   6     1185.57     1195.85     46.30 o 
  -8  19   6       79.49      114.67     30.61 o 
  -7  19   6       97.74       67.41     25.84 o 
  -6  19   6      837.04      781.83     36.08 o 
  -5  19   6       44.10       89.96     22.32 o 
  -4  19   6      166.22      159.97     34.02 o 
  -3  19   6       19.84       30.11     18.14 o 
  -2  19   6        7.58       21.31     25.99 o 
  -1  19   6       31.17       43.84     16.54 o 
   0  19   6      136.88      159.68     16.44 o 
   1  19   6       16.59       56.03     32.14 o 
   2  19   6        8.09       12.96     20.38 o 
   3  19   6      422.49      414.28     51.04 o 
   4  19   6      173.55      156.61     22.38 o 
   5  19   6       59.30       58.92     20.89 o 
   6  19   6      129.76       87.19     41.60 o 
   7  19   6       11.10        0.71     20.59 o 
   8  19   6      609.10      537.43     28.32 o 
  -7  20   6      156.00      135.14     56.72 o 
  -6  20   6      197.19      190.78     40.17 o 
  -5  20   6      580.93      605.19     30.86 o 
  -4  20   6       13.50       56.88     37.33 o 
  -3  20   6      131.58      206.32     39.70 o 
  -2  20   6      190.05      249.64     39.70 o 
  -1  20   6      256.11      262.76     28.26 o 
   0  20   6        6.32       15.12     25.50 o 
   1  20   6       56.61       56.72     28.36 o 
   2  20   6       80.85      156.60     57.19 o 
   3  20   6       99.09      113.55     36.39 o 
   4  20   6      151.00      150.31     35.43 o 
   5  20   6        1.38       63.24     65.20 o 
 -23   1   7       91.26       44.96     23.36 o 
 -22   1   7        7.07       25.04     22.26 o 
 -21   1   7        4.37      -18.67     18.67 o 
 -20   1   7        5.20        6.04      6.44 o 
 -19   1   7      232.48      205.59     10.34 o 
 -18   1   7       76.12       71.28      8.34 o 
 -17   1   7      173.14      126.73     13.71 o 
 -16   1   7        5.09       -8.38      8.38 o 
 -15   1   7      586.01      520.29     20.33 o 
 -14   1   7      736.18      688.40     19.50 o 
 -13   1   7      175.49      188.13      9.96 o 
 -12   1   7      201.85      193.10     12.02 o 
 -11   1   7     1839.73     2125.75     48.76 o 
 -10   1   7        0.44       -9.76      9.76 o 
  -9   1   7      106.67      126.38     16.06 o 
  -8   1   7      232.11      237.22     15.12 o 
  -7   1   7       76.17       68.64     11.01 o 
  -6   1   7      848.42      915.85     43.48 o 
  -5   1   7      506.79      503.63     19.05 o 
  -4   1   7     6425.55     6495.17    235.34 o 
  -3   1   7     6085.84     6121.83    206.98 o 
   0   1   7      364.08      345.84     10.63 o 
   1   1   7     2746.38     2831.60     44.08 o 
   2   1   7     1304.46     1300.63     26.93 o 
   3   1   7       10.79       17.53      5.22 o 
   4   1   7      141.46      136.12      4.98 o 
   5   1   7       43.43       58.73     10.40 o 
   6   1   7       26.72       14.54     13.22 o 
   7   1   7       76.22       65.55      8.52 o 
   8   1   7      211.40      237.56     11.83 o 
   9   1   7      311.28      307.69     14.18 o 
  10   1   7      374.72      341.97     13.22 o 
  11   1   7       55.98       90.70     12.28 o 
  12   1   7      213.30      201.07     13.59 o 
  13   1   7     1055.15      906.21     22.37 o 
  14   1   7       42.82      -12.36     19.37 o 
  15   1   7       43.26       -4.12     17.83 o 
  16   1   7       81.80       47.95     30.41 o 
  17   1   7      198.01      226.00     38.61 o 
  18   1   7       17.47       46.15     30.25 o 
  19   1   7      496.40      499.66     46.06 o 
  20   1   7       37.87      -25.68     45.85 o 
  21   1   7       40.95       19.86     58.60 o 
 -23   2   7       89.36       63.34     26.39 o 
 -22   2   7      111.88      133.25     20.60 o 
 -21   2   7       38.01       42.15     18.87 o 
 -20   2   7        2.84       12.10     32.61 o 
 -19   2   7        6.07      -13.98     13.98 o 
 -18   2   7      301.27      322.27     17.96 o 
 -17   2   7      378.22      322.39     28.83 o 
 -16   2   7       36.05       19.15     10.38 o 
 -15   2   7      673.96      731.41     20.38 o 
 -14   2   7       19.04       27.02      9.76 o 
 -13   2   7      128.75      134.30     35.92 o 
 -12   2   7       46.49       30.62      9.44 o 
 -11   2   7       46.48       51.16      9.54 o 
 -10   2   7     7521.76     8113.11    137.97 o 
  -9   2   7        9.92       14.66      7.87 o 
  -8   2   7     2533.41     2664.66     48.78 o 
  -7   2   7      725.94      736.26     20.43 o 
  -6   2   7      534.68      527.40     18.92 o 
  -5   2   7     8640.49     8733.30    289.23 o 
  -4   2   7       83.12       68.04     12.30 o 
  -3   2   7      628.23      610.78     18.92 o 
  -2   2   7      621.24      661.62     21.27 o 
  -1   2   7      745.95      796.48     22.19 o 
   0   2   7       65.81       56.66     13.69 o 
   1   2   7       46.96       45.38      6.01 o 
   2   2   7      484.59      566.49     12.41 o 
   3   2   7     4882.83     5122.40     66.75 o 
   4   2   7     2872.80     2961.63     41.55 o 
   5   2   7     3861.57     4014.74     53.55 o 
   6   2   7      385.47      278.21     18.43 o 
   7   2   7      482.57      477.56     11.35 o 
   8   2   7       51.68       77.56     40.17 o 
   9   2   7     1005.86     1027.34     18.00 o 
  10   2   7      658.17      572.56     12.28 o 
  11   2   7       25.16       18.77      6.06 o 
  12   2   7      815.50      734.21     15.30 o 
  13   2   7      231.00      217.86     16.08 o 
  14   2   7      345.26      278.20     15.12 o 
  15   2   7     1317.98     1358.97     37.05 o 
  16   2   7       62.25       29.04     23.16 o 
  17   2   7        2.33       33.14     31.22 o 
  18   2   7      301.38      338.78     40.43 o 
  19   2   7      261.17      361.79     42.64 o 
  20   2   7       42.64       49.02     27.93 o 
  21   2   7       13.02        5.68     53.86 o 
 -23   3   7      318.05      318.09     29.77 o 
 -22   3   7      757.92      891.69     37.18 o 
 -21   3   7      751.66      870.80     75.62 o 
 -20   3   7       34.82       22.94     10.77 o 
 -19   3   7      326.54      331.98     14.07 o 
 -18   3   7        1.05       12.89     10.14 o 
 -17   3   7       69.66       82.66     15.59 o 
 -16   3   7      144.45      121.25     11.34 o 
 -15   3   7     1288.12     1265.51     30.36 o 
 -14   3   7     1168.61     1252.19     34.42 o 
 -13   3   7      159.81      174.36     14.82 o 
 -12   3   7        0.88       30.26     15.59 o 
 -11   3   7      319.78      301.35     19.37 o 
 -10   3   7      460.35      520.91     15.69 o 
  -9   3   7     2126.67     2103.60     41.46 o 
  -8   3   7      617.54      603.75     17.33 o 
  -7   3   7      210.84      158.80     17.94 o 
  -6   3   7       91.01      105.16     12.24 o 
  -5   3   7        5.24       -9.27      9.27 o 
  -4   3   7     1905.87     2207.85     50.70 o 
  -3   3   7     1309.17     1437.47     30.72 o 
  -2   3   7       10.59       -5.90      5.90 o 
  -1   3   7      948.33      957.25     25.15 o 
   0   3   7      426.62      473.88     15.16 o 
   1   3   7      553.30      577.19     23.64 o 
   2   3   7      662.80      728.51     16.55 o 
   3   3   7      917.25      862.00     14.53 o 
   4   3   7       14.77      -10.69     10.69 o 
   5   3   7       67.05       58.27      5.66 o 
   6   3   7      170.22      163.57      8.38 o 
   7   3   7      171.91      186.73     14.18 o 
   8   3   7     1828.34     1954.34     27.81 o 
   9   3   7     2820.60     2909.43     38.15 o 
  10   3   7      452.75      467.36     11.31 o 
  11   3   7     2289.24     2316.09     33.58 o 
  12   3   7      715.58      628.20     14.65 o 
  13   3   7      209.08      163.06      9.93 o 
  14   3   7      458.80      439.49     13.24 o 
  15   3   7     1342.46     1327.47     28.36 o 
  16   3   7        0.76        9.45     32.12 o 
  17   3   7        5.92       24.50     26.46 o 
  18   3   7      474.27      503.64     38.75 o 
  19   3   7       62.07       55.11     35.38 o 
  20   3   7      206.21      267.70     41.03 o 
 -22   4   7       64.20       53.08     24.15 o 
 -21   4   7      284.88      274.23     27.42 o 
 -20   4   7      140.05       89.56     15.44 o 
 -19   4   7       47.51       48.10     16.75 o 
 -18   4   7      283.37      261.70     14.15 o 
 -17   4   7        0.81      -21.77     22.23 o 
 -16   4   7       26.22       19.69     17.47 o 
 -15   4   7        6.01       31.76     25.03 o 
 -14   4   7       60.30       91.00     11.72 o 
 -13   4   7      994.13     1099.77     26.34 o 
 -12   4   7      302.70      300.77     25.52 o 
 -11   4   7      130.07      139.48     11.68 o 
 -10   4   7      279.92      339.94     14.27 o 
  -9   4   7     1203.30     1141.38     25.40 o 
  -8   4   7      300.91      383.03     44.89 o 
  -7   4   7       38.30      -17.00     17.00 o 
  -6   4   7      865.52      930.15     27.89 o 
  -5   4   7      578.32      605.58     15.12 o 
  -4   4   7        2.25       14.18      9.36 o 
  -3   4   7      584.60      569.55     18.17 o 
  -2   4   7     2533.77     2707.84     55.94 o 
  -1   4   7        5.65       12.56     15.12 o 
   0   4   7    14160.16    13769.23    222.20 o 
   1   4   7     1721.16     1814.29     31.75 o 
   2   4   7    14427.52    14772.03    220.22 o 
   3   4   7        6.59       -3.68     14.65 o 
   4   4   7       36.00        1.44     19.37 o 
   5   4   7       52.19       48.86      7.09 o 
   6   4   7      307.40      318.77      9.74 o 
   7   4   7       88.07       86.78      7.51 o 
   8   4   7      278.59      234.32      9.74 o 
   9   4   7        0.62        8.77      9.96 o 
  10   4   7       82.46       98.52     10.87 o 
  11   4   7      280.24      276.17     10.59 o 
  12   4   7       85.26       79.35     24.11 o 
  13   4   7      637.24      556.64     14.18 o 
  14   4   7      239.87      255.26     13.69 o 
  15   4   7      800.96      734.65    111.99 o 
  16   4   7      324.18      285.93     14.56 o 
  17   4   7       68.53       85.40     10.15 o 
  18   4   7       31.05       23.56     27.89 o 
  19   4   7        8.51       17.11     19.84 o 
  20   4   7       18.67       16.06     49.16 o 
 -22   5   7      192.43      176.02     26.12 o 
 -21   5   7        4.45        3.55     17.02 o 
 -20   5   7        5.92       -3.12     18.92 o 
 -19   5   7       97.13       84.77     16.04 o 
 -18   5   7      213.69      184.92     12.58 o 
 -17   5   7      725.72      706.15     23.36 o 
 -16   5   7       47.42       67.51     13.11 o 
 -15   5   7      110.58       96.77     12.02 o 
 -14   5   7     1184.67     1159.35     35.45 o 
 -13   5   7      123.58      111.07     12.03 o 
 -12   5   7       67.77       66.29     13.24 o 
 -11   5   7      710.95      771.87     26.93 o 
 -10   5   7      560.87      592.25     35.45 o 
  -9   5   7      293.30      281.31     18.92 o 
  -8   5   7      278.44      289.26     12.65 o 
  -7   5   7        0.03       -6.98      9.27 o 
  -6   5   7     1314.32     1258.21     28.36 o 
  -5   5   7     8118.02     8431.67    163.34 o 
  -4   5   7      675.02      738.84     21.60 o 
  -3   5   7     1670.45     1847.01     40.74 o 
  -2   5   7     1951.30     2210.54     40.47 o 
  -1   5   7      741.43      843.49     27.37 o 
   0   5   7     1902.39     1924.87     57.66 o 
   1   5   7     2007.61     2050.75     95.46 o 
   2   5   7     5039.16     5535.77     98.45 o 
   3   5   7     1960.09     2041.81     41.58 o 
   4   5   7      734.86      695.91     18.57 o 
   5   5   7     1460.70     1460.30     25.72 o 
   6   5   7       10.99        1.44      7.07 o 
   7   5   7      860.08      926.65     17.25 o 
   8   5   7       21.33       40.09      9.68 o 
   9   5   7       90.79       85.74     11.81 o 
  10   5   7      265.51      238.59      9.97 o 
  11   5   7     1200.65     1203.66     44.42 o 
  12   5   7       82.49       73.91      8.60 o 
  13   5   7       14.03      -18.28     25.99 o 
  14   5   7       88.36       68.52      7.96 o 
  15   5   7      279.24      304.92     17.02 o 
  16   5   7       82.09      101.12     13.71 o 
  17   5   7      765.15      823.97     24.92 o 
  18   5   7      164.80      172.80     42.52 o 
  19   5   7      476.77      582.84     66.16 o 
  20   5   7      194.29      155.00     49.16 o 
 -22   6   7      587.70      691.24     31.46 o 
 -21   6   7       14.21      -19.25     29.30 o 
 -20   6   7       27.98       41.64     29.77 o 
 -19   6   7      410.90      419.95     21.87 o 
 -18   6   7      253.38      232.66     17.96 o 
 -17   6   7      260.36      240.92     15.39 o 
 -16   6   7     2623.46     2711.27     57.47 o 
 -15   6   7       12.02      -13.24     17.96 o 
 -14   6   7       43.20       44.24      9.68 o 
 -13   6   7     3139.89     3308.89     67.35 o 
 -12   6   7     1227.91     1292.57     35.40 o 
 -11   6   7      353.40      375.88     42.07 o 
 -10   6   7     3490.60     3293.11     62.81 o 
  -9   6   7     1764.14     1699.83     31.80 o 
  -8   6   7      522.50      458.20     14.29 o 
  -7   6   7     1874.15     2083.05     46.80 o 
  -6   6   7     2536.44     2557.44     78.91 o 
  -5   6   7       98.49      127.82     15.61 o 
  -4   6   7       51.31       38.62     10.24 o 
  -3   6   7       82.99       77.99     14.65 o 
  -2   6   7      682.90      717.00     29.77 o 
  -1   6   7      101.50       52.24      9.93 o 
   0   6   7     2216.64     2134.12     48.41 o 
   1   6   7      220.36      161.44     15.01 o 
   2   6   7     1671.34     1798.56     36.60 o 
   3   6   7      810.80      768.43     17.90 o 
   4   6   7        0.33      -13.39     13.39 o 
   5   6   7     2195.84     2201.39     71.84 o 
   6   6   7     4503.66     4406.27     77.50 o 
   7   6   7       39.99       56.94     11.81 o 
   8   6   7      150.57      145.14     34.02 o 
   9   6   7     1430.27     1463.49     21.45 o 
  10   6   7       94.91       70.53      9.10 o 
  11   6   7      561.43      481.13     12.50 o 
  12   6   7      400.89      386.48     16.06 o 
  13   6   7       96.23       83.76      7.96 o 
  14   6   7      109.31       78.50     13.71 o 
  15   6   7       12.06       11.10     10.71 o 
  16   6   7       58.64       64.89     19.37 o 
  17   6   7        2.20      -11.10     11.10 o 
  18   6   7       78.34       82.43     16.55 o 
  19   6   7      245.35      299.62     24.56 o 
 -21   7   7       72.21       50.43     18.32 o 
 -20   7   7        2.07       46.71     57.64 o 
 -19   7   7      132.65      116.38     17.46 o 
 -18   7   7       79.60      111.07     18.37 o 
 -17   7   7       46.46       47.59     12.03 o 
 -16   7   7      212.80      177.97     42.07 o 
 -15   7   7       43.98       27.42     15.12 o 
 -14   7   7       76.93       45.97     13.02 o 
 -13   7   7      716.03      698.49     22.37 o 
 -12   7   7      254.52      249.45     14.94 o 
 -11   7   7      339.16      340.11     15.03 o 
 -10   7   7      302.77      282.34     12.92 o 
  -9   7   7       18.75        2.74      8.72 o 
  -8   7   7      305.82      324.49     14.66 o 
  -7   7   7       26.00       38.39     16.08 o 
  -6   7   7       15.76       25.16     13.71 o 
  -5   7   7        5.56       30.77     47.73 o 
  -4   7   7      394.39      412.80     14.65 o 
  -3   7   7       50.18       35.31     14.18 o 
  -2   7   7        6.01       11.34      9.36 o 
  -1   7   7       81.70       93.09     17.96 o 
   0   7   7       75.35       55.86     11.68 o 
   1   7   7       96.45       73.28     11.68 o 
   2   7   7      452.56      589.60     16.12 o 
   3   7   7     1137.55     1196.95     23.81 o 
   4   7   7     1205.91     1272.76     36.39 o 
   5   7   7     2341.52     2319.77     38.43 o 
   6   7   7        0.18       33.58     14.65 o 
   7   7   7      441.25      438.70     17.96 o 
   8   7   7      119.14      122.45      9.20 o 
   9   7   7      312.60      318.26     12.02 o 
  10   7   7       86.96       83.59      6.17 o 
  11   7   7      103.75      105.33      4.72 o 
  12   7   7      100.91       85.92     15.12 o 
  13   7   7      364.18      313.15     15.12 o 
  14   7   7        3.62       14.32     37.80 o 
  15   7   7        0.26      -12.58     25.99 o 
  16   7   7        2.95       -3.32     12.75 o 
  17   7   7      299.91      307.80     17.70 o 
  18   7   7       59.55      101.85     28.83 o 
  19   7   7      225.18      243.84     25.50 o 
 -21   8   7       14.66       57.97     34.49 o 
 -20   8   7       24.32       41.28     19.60 o 
 -19   8   7      147.75      179.58     17.38 o 
 -18   8   7      231.95      200.59     23.64 o 
 -17   8   7      278.46      283.03     20.74 o 
 -16   8   7        4.51       -5.17     13.73 o 
 -15   8   7     1247.56     1310.17     33.24 o 
 -14   8   7       24.07      -10.75     15.67 o 
 -13   8   7      522.40      498.64     21.53 o 
 -12   8   7        0.77       -4.08     17.94 o 
 -11   8   7      115.28      126.77     11.43 o 
 -10   8   7     6667.65     6728.58    108.69 o 
  -9   8   7      245.57      250.87     14.99 o 
  -8   8   7      336.88      320.96     25.52 o 
  -7   8   7     2860.83     2947.60     51.31 o 
  -6   8   7      420.96      414.64     14.45 o 
  -5   8   7     1313.06     1295.74     26.80 o 
  -4   8   7     2921.70     3228.94     61.01 o 
  -3   8   7      192.01      203.84     35.90 o 
  -2   8   7       32.53       22.38     18.90 o 
  -1   8   7      322.79      325.99     51.04 o 
   0   8   7      613.60      579.69     19.05 o 
   1   8   7      769.00      784.42     25.99 o 
   2   8   7       31.21       33.22     20.80 o 
   3   8   7      704.92      840.65     19.05 o 
   4   8   7     9377.84     9515.12    199.42 o 
   5   8   7        0.04        7.85      9.68 o 
   6   8   7      199.16      258.55     12.91 o 
   7   8   7     2345.79     2390.34     40.77 o 
   8   8   7      201.54      165.21     12.77 o 
   9   8   7     2221.07     2264.51     39.42 o 
  10   8   7      129.47      120.40      9.60 o 
  11   8   7     1976.71     1827.17     28.80 o 
  12   8   7      608.31      536.34     36.39 o 
  13   8   7      184.40      187.36     44.89 o 
  14   8   7       68.88       63.94      8.27 o 
  15   8   7      140.34      144.51     14.84 o 
  16   8   7      228.91      207.05     15.88 o 
  17   8   7       35.28       27.87     31.67 o 
  18   8   7        5.82        9.44     17.94 o 
  19   8   7       60.26       51.98     23.62 o 
 -21   9   7       45.59       35.92     51.04 o 
 -20   9   7       18.06        0.94     21.74 o 
 -19   9   7       65.08       80.34     18.92 o 
 -18   9   7      241.59      225.81     48.20 o 
 -17   9   7        0.00      -20.79     20.79 o 
 -16   9   7      137.74      120.40     19.18 o 
 -15   9   7       48.60       27.21     14.77 o 
 -14   9   7       55.70       80.73     29.30 o 
 -13   9   7     1172.68     1263.72     28.31 o 
 -12   9   7        6.32      -13.24     13.24 o 
 -11   9   7      285.27      238.31     12.92 o 
 -10   9   7        3.33      -13.42     19.39 o 
  -9   9   7     2732.13     2738.34     47.90 o 
  -8   9   7      498.38      506.87     29.30 o 
  -7   9   7      723.96      682.52     20.18 o 
  -6   9   7     1120.86     1180.48     59.54 o 
  -5   9   7       16.06       20.75     12.24 o 
  -4   9   7      701.68      807.35     26.02 o 
  -3   9   7     1098.94     1101.37     32.33 o 
  -2   9   7       12.89       19.88     33.08 o 
  -1   9   7        2.79        2.68      9.68 o 
   0   9   7     1138.32     1050.08     25.84 o 
   1   9   7        5.69       17.56     11.54 o 
   2   9   7       17.00       56.95     25.05 o 
   3   9   7     2156.54     2278.45     36.38 o 
   4   9   7     2083.94     2173.19     54.82 o 
   5   9   7      426.25      435.62     14.71 o 
   6   9   7       41.91       50.53     10.22 o 
   7   9   7      261.08      257.01     13.70 o 
   8   9   7      778.75      729.98     34.04 o 
   9   9   7       63.05       36.85      9.96 o 
  10   9   7      253.99      218.44     15.14 o 
  11   9   7       44.15       37.90     13.22 o 
  12   9   7      933.57      891.49     35.45 o 
  13   9   7        0.60        1.61     31.67 o 
  14   9   7     2451.44     2554.07     47.32 o 
  15   9   7        1.05       15.00     15.59 o 
  16   9   7      129.30      147.21     16.29 o 
  17   9   7        5.50       15.12     16.06 o 
  18   9   7      168.17      192.80     19.86 o 
 -20  10   7        3.92       16.06     23.62 o 
 -19  10   7        0.07       63.34     25.50 o 
 -18  10   7      287.03      285.30     33.55 o 
 -17  10   7      556.61      539.77     51.51 o 
 -16  10   7      104.71      126.06     43.48 o 
 -15  10   7      845.66      879.90     77.03 o 
 -14  10   7        1.75       -0.68     16.89 o 
 -13  10   7      502.78      518.20     18.52 o 
 -12  10   7      338.21      291.83     47.73 o 
 -11  10   7      689.54      683.22     20.78 o 
 -10  10   7      127.78      142.12     11.48 o 
  -9  10   7      529.85      537.49     18.13 o 
  -8  10   7       58.83       93.17     21.74 o 
  -7  10   7      339.59      346.10     18.06 o 
  -6  10   7     1982.08     2023.82     44.48 o 
  -5  10   7      323.20      289.42     15.43 o 
  -4  10   7      925.78      975.33     58.60 o 
  -3  10   7      153.18      123.14     18.43 o 
  -2  10   7     3050.17     2992.36     68.01 o 
  -1  10   7     1311.30     1227.65     25.42 o 
   0  10   7      884.42      875.95     21.11 o 
   1  10   7        3.15        2.01     13.24 o 
   2  10   7       61.24       84.00     22.68 o 
   3  10   7      351.73      328.28     13.71 o 
   4  10   7     1368.87     1296.55     25.72 o 
   5  10   7      277.57      298.14     13.02 o 
   6  10   7     1267.45     1331.41     26.04 o 
   7  10   7     3929.68     3902.51     62.46 o 
   8  10   7      714.48      646.27     17.03 o 
   9  10   7        0.03        8.23     18.14 o 
  10  10   7        0.30      -13.86     13.86 o 
  11  10   7     1065.19     1025.37     39.23 o 
  12  10   7      559.93      578.65     50.08 o 
  13  10   7      247.23      289.23     10.19 o 
  14  10   7        0.09        1.89     26.93 o 
  15  10   7       11.66        6.15     16.06 o 
  16  10   7        0.68       38.68     34.49 o 
  17  10   7      318.49      403.58     31.18 o 
  18  10   7       65.09       70.90     23.62 o 
 -19  11   7       34.16       41.60     24.56 o 
 -18  11   7      452.90      485.80     31.18 o 
 -17  11   7      218.46      214.92     34.49 o 
 -16  11   7        0.64      -27.42     27.42 o 
 -15  11   7       31.27       -1.52     17.61 o 
 -14  11   7      204.13      216.53     21.74 o 
 -13  11   7      184.28      194.83     16.57 o 
 -12  11   7      236.41      189.92     12.29 o 
 -11  11   7       14.28        4.86     18.43 o 
 -10  11   7      112.70       93.48     11.83 o 
  -9  11   7        5.38      -11.34     11.34 o 
  -8  11   7     1729.65     1729.87     95.46 o 
  -7  11   7      230.91      238.22     16.35 o 
  -6  11   7        0.30       12.72     13.28 o 
  -5  11   7      624.08      672.89     71.84 o 
  -4  11   7      224.25      251.05     26.46 o 
  -3  11   7        0.00       27.97     13.99 o 
  -2  11   7      345.60      374.21     25.99 o 
  -1  11   7     1461.80     1456.49     29.75 o 
   0  11   7        4.80       18.95     12.92 o 
   1  11   7      656.45      646.79     41.11 o 
   2  11   7     2637.17     2648.12     48.36 o 
   3  11   7     2279.76     2260.71     38.39 o 
   4  11   7      245.34      228.62     19.37 o 
   5  11   7     1372.16     1431.21     28.05 o 
   6  11   7        0.39      -13.73     13.73 o 
   7  11   7     1060.37     1046.46     24.29 o 
   8  11   7      265.94      264.39     12.92 o 
   9  11   7      175.87      138.65     15.92 o 
  10  11   7       60.18       58.96     12.24 o 
  11  11   7       56.91       49.00     14.37 o 
  12  11   7      534.81      504.90     42.05 o 
  13  11   7       97.81       88.64     28.83 o 
  14  11   7      595.05      639.91     14.58 o 
  15  11   7      435.18      417.64     17.96 o 
  16  11   7        0.00        0.00     21.74 o 
  17  11   7        0.57        1.88     21.74 o 
 -19  12   7      265.96      221.16     31.18 o 
 -18  12   7      135.25      123.82     25.50 o 
 -17  12   7      115.12      152.18     23.62 o 
 -16  12   7        8.43        4.90     12.84 o 
 -15  12   7     1401.93     1458.02     31.33 o 
 -14  12   7      515.34      476.48     17.13 o 
 -13  12   7      162.10      119.78     20.80 o 
 -12  12   7        6.53       -0.72      9.85 o 
 -11  12   7     3678.30     3644.00     66.75 o 
 -10  12   7      204.80      200.21     13.28 o 
  -9  12   7       52.48       44.09     11.63 o 
  -8  12   7      211.65      174.21     14.58 o 
  -7  12   7       59.75       52.49     27.42 o 
  -6  12   7        7.85       -9.56      9.56 o 
  -5  12   7     1696.99     1587.11     73.72 o 
  -4  12   7      419.66      455.32     46.30 o 
  -3  12   7        3.19       42.44     25.05 o 
  -2  12   7       78.94       90.19     16.53 o 
  -1  12   7       78.66       78.08     17.96 o 
   0  12   7       32.80       61.66     23.15 o 
   1  12   7      663.40      652.86     30.71 o 
   2  12   7      333.88      313.82     18.72 o 
   3  12   7     1490.52     1529.52     33.57 o 
   4  12   7     1426.62     1456.35     43.01 o 
   5  12   7      193.56      158.92     11.72 o 
   6  12   7      379.29      373.13     17.49 o 
   7  12   7       92.77      165.42     42.99 o 
   8  12   7      434.69      395.28     19.32 o 
   9  12   7       68.03       66.07     16.48 o 
  10  12   7       46.04       65.38     22.21 o 
  11  12   7       38.19       55.56     38.27 o 
  12  12   7        5.32       43.87     18.90 o 
  13  12   7       81.87       72.15     12.75 o 
  14  12   7       37.32       72.74     39.23 o 
  15  12   7       33.49       28.36      9.44 o 
  16  12   7       34.27       23.62     28.36 o 
  17  12   7     1082.94     1145.55     55.78 o 
 -18  13   7        4.66       15.12     29.30 o 
 -17  13   7       18.23      -15.12     22.68 o 
 -16  13   7       32.11       75.07     49.63 o 
 -15  13   7      190.61      157.59     15.63 o 
 -14  13   7      555.51      539.59     18.59 o 
 -13  13   7      944.42      964.45     24.76 o 
 -12  13   7      308.00      307.06     50.57 o 
 -11  13   7       33.84       -1.03     10.11 o 
 -10  13   7      630.41      646.28     24.11 o 
  -9  13   7     1864.49     1891.22     89.78 o 
  -8  13   7      112.84      121.02     39.23 o 
  -7  13   7      522.49      583.14     48.20 o 
  -6  13   7       18.64        0.70     11.67 o 
  -5  13   7      202.97      184.82     13.94 o 
  -4  13   7     1505.15     1360.82     33.57 o 
  -3  13   7       64.00       51.30     30.24 o 
  -2  13   7     1871.89     1920.75     43.21 o 
  -1  13   7      985.24      949.17     30.26 o 
   0  13   7      448.34      478.40     19.37 o 
   1  13   7     1464.24     1382.25     30.17 o 
   2  13   7      197.87      171.96     17.03 o 
   3  13   7     4069.08     4077.58     72.00 o 
   4  13   7     1311.93     1317.58     26.70 o 
   5  13   7      746.98      713.60     47.24 o 
   6  13   7      537.70      564.69     32.12 o 
   7  13   7      151.24      163.17     37.80 o 
   8  13   7     2592.88     2644.10     59.63 o 
   9  13   7        0.58       -1.72     21.27 o 
  10  13   7       78.83       97.99     19.37 o 
  11  13   7        1.16       -9.38     14.65 o 
  12  13   7       46.19       62.09     16.10 o 
  13  13   7       40.62       39.51     24.09 o 
  14  13   7      217.25      269.78     20.37 o 
  15  13   7      103.33      127.58     12.30 o 
  16  13   7       12.31       28.36     30.24 o 
 -17  14   7      191.06      250.46     32.12 o 
 -16  14   7      667.09      621.91     27.42 o 
 -15  14   7        0.02       24.26     51.04 o 
 -14  14   7        0.58      -19.94     19.94 o 
 -13  14   7       11.72       22.85      9.26 o 
 -12  14   7       46.17       54.98     28.36 o 
 -11  14   7       81.78       59.25     25.99 o 
 -10  14   7      625.35      629.94     22.94 o 
  -9  14   7       22.89       17.28     11.92 o 
  -8  14   7      170.48      174.86     14.78 o 
  -7  14   7      158.17      198.84     24.58 o 
  -6  14   7     3150.52     3179.21     58.77 o 
  -5  14   7      440.30      434.22     35.45 o 
  -4  14   7       92.19       74.70     20.80 o 
  -3  14   7      674.62      519.91     47.73 o 
  -2  14   7       52.26       29.30     30.24 o 
  -1  14   7     2068.34     2174.91     50.36 o 
   0  14   7        2.21       -1.64     15.59 o 
   1  14   7      133.65      135.95     13.98 o 
   2  14   7        0.00      -12.77     12.77 o 
   3  14   7       26.78       18.30      8.53 o 
   4  14   7       26.44       24.71      8.97 o 
   5  14   7       45.83       62.17     18.85 o 
   6  14   7       15.64       23.33     17.47 o 
   7  14   7       73.60       56.66     33.08 o 
   8  14   7        0.17       -2.97     25.52 o 
   9  14   7        0.01       12.30     18.76 o 
  10  14   7       75.12      100.45     22.68 o 
  11  14   7      437.35      428.23     22.00 o 
  12  14   7      206.44      194.61     26.46 o 
  13  14   7       93.18      105.94     16.16 o 
  14  14   7      176.13      189.98     25.50 o 
  15  14   7        5.50       55.78     27.42 o 
 -16  15   7      376.87      420.61     24.56 o 
 -15  15   7      558.52      574.67     28.36 o 
 -14  15   7       23.86       15.10     16.96 o 
 -13  15   7      144.25      143.33     49.63 o 
 -12  15   7        7.21        2.39     26.39 o 
 -11  15   7       59.91       53.23     40.64 o 
 -10  15   7       87.50       90.83     26.46 o 
  -9  15   7      173.38      184.40     13.39 o 
  -8  15   7      220.54      232.75     16.53 o 
  -7  15   7      133.33      161.97     43.46 o 
  -6  15   7        3.33        5.69     14.18 o 
  -5  15   7        8.80       -1.98     30.24 o 
  -4  15   7      363.21      363.04     18.42 o 
  -3  15   7       65.68       52.49     26.93 o 
  -2  15   7     1236.82     1270.04     39.23 o 
  -1  15   7        0.32        7.43     14.27 o 
   0  15   7        8.49       35.08     15.12 o 
   1  15   7     2540.87     2535.29     47.43 o 
   2  15   7       56.03       48.58     20.80 o 
   3  15   7       15.24       13.05      7.92 o 
   4  15   7      240.13      253.03     19.07 o 
   5  15   7       11.85      -12.51     18.32 o 
   6  15   7       49.33       36.31     17.93 o 
   7  15   7      660.42      649.29     48.67 o 
   8  15   7       76.00       91.64     34.02 o 
   9  15   7       61.94       72.30     35.92 o 
  10  15   7       32.07       40.31     19.15 o 
  11  15   7       23.48       24.81     21.27 o 
  12  15   7      176.86      190.91     19.39 o 
  13  15   7        2.74       39.68     27.42 o 
  14  15   7      606.44      665.39     35.92 o 
 -14  16   7      128.61      103.02     18.92 o 
 -13  16   7      242.96      280.38     42.52 o 
 -12  16   7       40.37       29.72     32.61 o 
 -11  16   7      838.27      830.78     33.26 o 
 -10  16   7       43.56       55.48     29.77 o 
  -9  16   7      223.93      215.99     19.37 o 
  -8  16   7       28.80        9.85     53.88 o 
  -7  16   7      114.36      122.48     34.96 o 
  -6  16   7        2.42       -2.27      9.88 o 
  -5  16   7        3.92       11.23     14.45 o 
  -4  16   7      394.11      304.75     18.32 o 
  -3  16   7        0.00        5.08     14.82 o 
  -2  16   7       13.51       17.77     13.84 o 
  -1  16   7        9.42       10.87     27.42 o 
   0  16   7      318.14      284.19     15.03 o 
   1  16   7       23.05        0.87     11.34 o 
   2  16   7      459.26      473.98     42.54 o 
   3  16   7     3968.15     4119.18     82.40 o 
   4  16   7        7.57       12.10     19.03 o 
   5  16   7        0.00      -18.73     18.73 o 
   6  16   7      169.44      188.57     53.41 o 
   7  16   7        1.07      -22.73     22.73 o 
   8  16   7       57.18       87.48     18.19 o 
   9  16   7       56.23       56.39     16.55 o 
  10  16   7        2.45        7.66     22.28 o 
  11  16   7      131.39      150.31     19.56 o 
  12  16   7        1.47       11.36     30.24 o 
 -13  17   7       77.17      164.17     71.35 o 
 -12  17   7      173.17      188.54     24.52 o 
 -11  17   7      121.97      100.61     22.13 o 
 -10  17   7      100.60      106.77     20.52 o 
  -9  17   7        0.00       26.93     21.29 o 
  -8  17   7      307.38      353.06     23.31 o 
  -7  17   7       94.66      134.48     22.19 o 
  -6  17   7        0.81      -24.78     42.05 o 
  -5  17   7        0.06      -10.67     10.67 o 
  -4  17   7        3.03       31.99     13.98 o 
  -3  17   7       18.30       39.03     16.75 o 
  -2  17   7       34.67       37.57     20.80 o 
  -1  17   7      986.20     1036.52     33.33 o 
   0  17   7        6.33       11.79     13.80 o 
   1  17   7      662.26      691.74     21.71 o 
   2  17   7       65.76       62.65      8.00 o 
   3  17   7      544.75      514.56     68.51 o 
   4  17   7        4.70       32.37     32.14 o 
   5  17   7        4.93        7.19     28.83 o 
   6  17   7       43.44       10.85     18.85 o 
   7  17   7      273.00      288.24     70.41 o 
   8  17   7       36.04       15.41     24.11 o 
   9  17   7      139.98      158.14     22.73 o 
  10  17   7        4.70       53.42     20.00 o 
  11  17   7      575.52      579.38     34.04 o 
 -11  18   7      116.81       79.59     22.19 o 
 -10  18   7     1029.24     1028.27     38.42 o 
  -9  18   7       75.94       85.21     42.05 o 
  -8  18   7      211.54      164.13     41.13 o 
  -7  18   7      142.45      195.71     22.00 o 
  -6  18   7       32.75       44.52     28.83 o 
  -5  18   7        2.12      -17.52     24.73 o 
  -4  18   7       51.06       45.93     17.93 o 
  -3  18   7       68.74       62.10     19.41 o 
  -2  18   7      103.70       98.11     38.29 o 
  -1  18   7       31.89       30.31     17.33 o 
   0  18   7      258.37      229.51     18.96 o 
   1  18   7      259.36      267.10     12.76 o 
   2  18   7       37.86       15.55     16.60 o 
   3  18   7      149.01      225.63     45.83 o 
   4  18   7     1271.49     1347.85     46.30 o 
   5  18   7       25.63       37.27     23.16 o 
   6  18   7       81.92      102.68     30.24 o 
   7  18   7        3.92       11.16     28.36 o 
   8  18   7       11.60      -18.91     30.71 o 
   9  18   7        3.38       -3.34     17.85 o 
  -9  19   7        5.20      -10.25     33.34 o 
  -8  19   7        2.99        4.95     40.17 o 
  -7  19   7       43.34       54.91     21.27 o 
  -6  19   7      190.71      279.09     24.68 o 
  -5  19   7       35.82       66.22     43.95 o 
  -4  19   7        1.26      -23.07     23.07 o 
  -3  19   7       84.79       93.53     22.46 o 
  -2  19   7        0.24        3.72     31.67 o 
  -1  19   7       32.05       16.87     39.23 o 
   0  19   7       58.85       52.40     15.74 o 
   1  19   7      154.83      179.32     32.61 o 
   2  19   7      129.67       92.46     23.77 o 
   3  19   7      165.47      122.62     20.17 o 
   4  19   7        0.79       23.82     28.36 o 
   5  19   7        9.98      -13.91     25.67 o 
   6  19   7        4.84      -21.02     21.02 o 
   7  19   7        1.38        4.71     27.48 o 
  -6  20   7      116.46       65.22     55.78 o 
  -5  20   7       63.72       68.10     32.14 o 
  -4  20   7       13.22       59.20     46.79 o 
  -3  20   7     1179.68     1201.94     42.99 o 
  -2  20   7      740.12      717.37     39.68 o 
  -1  20   7      414.63      536.84     38.74 o 
   0  20   7       20.34       27.42     26.48 o 
   1  20   7        0.04        9.44     40.66 o 
   2  20   7       49.15       53.58     20.85 o 
   3  20   7       37.82       37.43     31.67 o 
 -23   0   8      488.72      582.23     68.04 o 
 -22   0   8       26.83       17.00     29.30 o 
 -21   0   8       45.43       89.78     35.92 o 
 -20   0   8      336.78      282.61     19.86 o 
 -19   0   8        0.18      -11.36     25.50 o 
 -18   0   8      124.03      138.94     12.30 o 
 -17   0   8       86.19      110.58     13.24 o 
 -16   0   8      709.41      656.89     22.68 o 
 -15   0   8       14.97       15.12     11.36 o 
 -14   0   8       10.17       20.80      9.44 o 
 -13   0   8     1781.59     2012.24     59.54 o 
 -12   0   8      314.24      326.09     16.06 o 
 -11   0   8       13.89       13.24     11.36 o 
 -10   0   8       16.58       32.12     10.38 o 
  -9   0   8     1264.61     1232.50     56.72 o 
  -8   0   8     2952.11     2883.71     65.22 o 
  -7   0   8     1773.79     1899.78     55.78 o 
  -5   0   8     2649.84     2956.48    120.02 o 
  -4   0   8     8239.00     9072.64    317.56 o 
  -3   0   8      525.04      527.40     33.10 o 
  -2   0   8      852.11      782.59     39.68 o 
  -1   0   8     3789.24     3864.78    102.08 o 
   0   0   8     3347.98     3565.16     89.78 o 
   1   0   8    11627.09    11688.85    267.49 o 
   2   0   8     5657.09     5701.22    136.12 o 
   3   0   8     2287.74     2524.55     51.04 o 
   4   0   8      352.20      337.42     17.94 o 
   5   0   8     1376.35     1572.74     36.86 o 
   6   0   8       37.91        9.44     10.38 o 
   7   0   8     2212.54     2314.71     51.04 o 
   8   0   8        2.66      -13.24     13.24 o 
   9   0   8      296.58      314.74     20.80 o 
  10   0   8      280.28      271.26     19.86 o 
  11   0   8      103.64      102.08     18.92 o 
  12   0   8      340.24      306.24     20.80 o 
  13   0   8      239.90      245.75     19.86 o 
  14   0   8     8003.98     8166.23    170.12 o 
  15   0   8       10.38       14.18     17.94 o 
  16   0   8     1093.21     1185.23     57.66 o 
  17   0   8      208.59      224.96     51.98 o 
  18   0   8      898.54      933.83     77.52 o 
  19   0   8      771.18      848.75     74.66 o 
  20   0   8      134.87      175.80     62.40 o 
 -23   1   8      128.87       99.00     83.18 o 
 -22   1   8      197.80      161.37     23.07 o 
 -21   1   8      829.32     1024.79     41.46 o 
 -20   1   8       33.62       41.75     11.81 o 
 -19   1   8      358.23      405.28     20.80 o 
 -18   1   8       16.88        8.48      9.54 o 
 -17   1   8       46.63       58.49     28.83 o 
 -16   1   8     1949.98     2034.68     39.01 o 
 -15   1   8        0.01      -14.12     17.47 o 
 -14   1   8       19.79       14.90      8.72 o 
 -13   1   8      121.50      178.41     18.43 o 
 -12   1   8      166.07      161.54     12.68 o 
 -11   1   8       37.05       58.40      9.62 o 
 -10   1   8        1.33       -3.31      7.34 o 
  -9   1   8      151.54      161.66      9.54 o 
  -8   1   8     3234.41     3487.91     71.34 o 
  -7   1   8     2625.22     2731.53    100.20 o 
  -6   1   8      557.98      580.32     29.30 o 
  -5   1   8      993.45      930.97     47.24 o 
  -4   1   8      971.61     1095.45     48.22 o 
  -3   1   8     1573.17     1567.25     44.09 o 
  -2   1   8      818.54      862.42     42.07 o 
  -1   1   8     1185.91     1154.63     30.71 o 
   0   1   8      364.77      405.09     12.71 o 
   1   1   8     2360.68     2397.06     39.94 o 
   2   1   8      370.79      386.37     10.34 o 
   3   1   8     4795.49     5120.35     67.79 o 
   4   1   8     1099.89     1188.58     41.58 o 
   5   1   8      532.82      554.86      9.96 o 
   6   1   8      107.44      120.09      7.09 o 
   7   1   8       41.25       41.82      5.39 o 
   8   1   8       80.06      104.23      8.50 o 
   9   1   8       35.14       26.06      9.29 o 
  10   1   8      333.92      286.13     12.65 o 
  11   1   8      454.15      419.43     18.90 o 
  12   1   8      731.07      758.93     19.39 o 
  13   1   8       41.85       37.50     17.49 o 
  14   1   8       73.90       63.79     18.90 o 
  15   1   8        4.78      -14.15     14.15 o 
  16   1   8       89.65       96.93     45.85 o 
  17   1   8      575.26      593.62     48.22 o 
  18   1   8        3.03      -26.74     26.74 o 
  19   1   8       13.39       66.95     38.82 o 
  20   1   8      143.73      251.97     44.54 o 
 -22   2   8       30.95       15.41     24.18 o 
 -21   2   8       15.84       10.26     26.03 o 
 -20   2   8      711.67      685.78     26.93 o 
 -19   2   8      134.79      155.40     11.68 o 
 -18   2   8      295.99      271.06     18.43 o 
 -17   2   8       46.97       36.41     36.39 o 
 -16   2   8      287.09      283.87     14.53 o 
 -15   2   8        0.04        5.91     16.08 o 
 -14   2   8      358.34      310.30     13.39 o 
 -13   2   8      783.49      825.34     42.05 o 
 -12   2   8        1.72      -13.69     13.69 o 
 -11   2   8       19.10       32.81     13.71 o 
 -10   2   8        9.47       12.77      8.70 o 
  -9   2   8      540.81      576.79     17.75 o 
  -8   2   8     1258.02     1366.45     28.35 o 
  -7   2   8     2185.54     2303.35     60.15 o 
  -6   2   8     3197.74     3507.50    118.14 o 
  -5   2   8      318.05      350.66     25.50 o 
  -4   2   8       61.83       62.61     10.03 o 
  -3   2   8      623.55      697.65     32.61 o 
  -2   2   8     1407.24     1457.43     34.98 o 
  -1   2   8     1909.36     1903.58     53.86 o 
   0   2   8     2034.36     2181.48     41.47 o 
   1   2   8      251.97      301.36      8.38 o 
   2   2   8     4685.69     4904.66     72.03 o 
   3   2   8      148.90      182.44      7.34 o 
   4   2   8      231.31      195.55      7.15 o 
   5   2   8      921.46      988.43     18.39 o 
   6   2   8     2521.25     2765.63     45.39 o 
   7   2   8        5.20       25.58     19.86 o 
   8   2   8      314.11      269.21     16.06 o 
   9   2   8      272.14      241.11      8.86 o 
  10   2   8      148.02      152.05      7.75 o 
  11   2   8        6.28       18.14      5.41 o 
  12   2   8      147.71      109.37     10.31 o 
  13   2   8       26.10      -14.29     14.29 o 
  14   2   8      138.46      107.49     20.80 o 
  15   2   8      975.33      928.38     23.66 o 
  16   2   8        4.23      -10.66     24.73 o 
  17   2   8       28.93       50.26     47.73 o 
  18   2   8      601.81      574.70     47.62 o 
  19   2   8        0.21      -37.41     37.41 o 
  20   2   8      117.74      110.58     58.60 o 
 -22   3   8      112.59      124.60     23.31 o 
 -21   3   8       87.04       69.86     19.41 o 
 -20   3   8      565.61      708.67     24.61 o 
 -19   3   8      617.38      588.29     29.77 o 
 -18   3   8     1471.17     1350.69     36.09 o 
 -17   3   8      478.22      501.54     19.07 o 
 -16   3   8      751.25      627.69     20.02 o 
 -15   3   8     1998.85     2094.41     45.09 o 
 -14   3   8      314.62      280.32     14.18 o 
 -13   3   8        0.62       10.02     11.34 o 
 -12   3   8       20.69       44.76     15.12 o 
 -11   3   8      606.65      621.29     19.05 o 
 -10   3   8      216.23      248.90     11.68 o 
  -9   3   8      502.11      571.48     41.58 o 
  -8   3   8        2.94        6.62      9.76 o 
  -7   3   8      969.31     1021.73     47.24 o 
  -6   3   8     2460.96     2423.19     85.53 o 
  -5   3   8     2986.82     3239.07     86.02 o 
  -4   3   8       30.49       22.68      9.44 o 
  -3   3   8     5193.31     5528.28    137.06 o 
  -2   3   8    23047.50    23904.71    390.10 o 
  -1   3   8     3462.87     3551.26     64.73 o 
   0   3   8     2799.29     2826.12     51.93 o 
   1   3   8     1235.07     1166.27     32.61 o 
   2   3   8      753.02      744.32     26.93 o 
   3   3   8      459.32      473.60     11.12 o 
   4   3   8     2035.37     2203.90     31.33 o 
   5   3   8      282.13      314.61     20.80 o 
   6   3   8     2372.75     2248.77     33.24 o 
   7   3   8      398.01      410.25     12.41 o 
   8   3   8        2.23       13.26     13.02 o 
   9   3   8      622.91      627.01     18.43 o 
  10   3   8     2201.72     2218.57     32.32 o 
  11   3   8        0.40       28.20     25.05 o 
  12   3   8     6667.37     6643.39     86.17 o 
  13   3   8      863.44      898.06     19.03 o 
  14   3   8      391.06      349.27     10.87 o 
  15   3   8      161.16      185.39     15.59 o 
  16   3   8        2.68      -26.80     26.80 o 
  17   3   8      169.45      203.99     41.11 o 
  18   3   8       53.05       70.74     25.90 o 
  19   3   8      166.36      195.89     41.09 o 
  20   3   8       99.45      189.98     53.86 o 
 -22   4   8      578.18      621.43     30.44 o 
 -21   4   8        8.71        9.78     39.70 o 
 -20   4   8        6.42        7.54     14.85 o 
 -19   4   8        5.38      -15.87     15.87 o 
 -18   4   8       81.06       42.94     19.86 o 
 -17   4   8        2.97      -12.57     18.43 o 
 -16   4   8     1452.77     1543.15     36.74 o 
 -15   4   8     1752.18     1656.70     37.72 o 
 -14   4   8        0.03      -12.03     12.03 o 
 -13   4   8      636.98      637.10     22.68 o 
 -12   4   8        2.88       -1.27     10.65 o 
 -11   4   8       64.73       86.07     17.96 o 
 -10   4   8       20.51       10.53     22.21 o 
  -9   4   8     2118.31     2136.95     42.35 o 
  -8   4   8     3001.75     2904.00     58.10 o 
  -7   4   8      460.87      439.50     24.56 o 
  -6   4   8      439.63      452.71     17.03 o 
  -5   4   8     3240.76     3541.11     74.95 o 
  -4   4   8      319.54      357.96     20.33 o 
  -3   4   8        2.55       -4.76      8.97 o 
  -2   4   8      118.45      113.27     18.43 o 
  -1   4   8      292.56      295.46     17.49 o 
   0   4   8     7268.63     8088.29    132.95 o 
   1   4   8      384.01      375.22     10.65 o 
   2   4   8       31.87        8.19      8.45 o 
   3   4   8      152.73      112.28      6.99 o 
   4   4   8     2728.37     2737.34     42.72 o 
   5   4   8      620.39      556.14     22.68 o 
   6   4   8     2095.58     2046.38     32.24 o 
   7   4   8        0.09        0.79      7.69 o 
   8   4   8      437.32      338.11     11.35 o 
   9   4   8      983.74     1054.92     34.04 o 
  10   4   8        1.58       15.28      7.51 o 
  11   4   8        9.75        7.24      7.07 o 
  12   4   8      128.09      110.38     15.61 o 
  13   4   8      108.47      106.89     16.55 o 
  14   4   8      655.33      607.48     21.27 o 
  15   4   8      653.64      626.64     15.69 o 
  16   4   8      678.86      749.86     66.63 o 
  17   4   8      124.17      159.32     31.67 o 
  18   4   8       88.63      131.90     43.48 o 
  19   4   8      189.88      292.21     82.22 o 
  20   4   8        3.33       -8.50     47.24 o 
 -22   5   8       30.61       41.47    113.42 o 
 -21   5   8       97.75       63.27     59.56 o 
 -20   5   8      158.21      123.74     28.36 o 
 -19   5   8        4.29      -20.18     20.18 o 
 -18   5   8     1062.50     1105.00     37.33 o 
 -17   5   8       74.12      106.44     27.42 o 
 -16   5   8      133.02      116.75     16.55 o 
 -15   5   8      229.63      179.85     13.22 o 
 -14   5   8      292.16      235.08     15.03 o 
 -13   5   8       10.43       10.43     16.55 o 
 -12   5   8       82.24      113.25     12.69 o 
 -11   5   8     1199.12     1198.54     59.07 o 
 -10   5   8     2307.80     2482.30     48.67 o 
  -9   5   8      179.71      169.99     13.03 o 
  -8   5   8      995.06      893.71     23.28 o 
  -7   5   8     5937.08     6290.31    108.26 o 
  -6   5   8     3048.98     3130.58     59.12 o 
  -5   5   8      994.57     1067.73     28.31 o 
  -4   5   8      609.23      642.31     34.96 o 
  -3   5   8     2134.46     2239.30     85.06 o 
  -2   5   8     2390.34     2438.70     54.02 o 
  -1   5   8     1988.50     1982.60     69.47 o 
   0   5   8      583.24      618.25     22.68 o 
   1   5   8       28.62      -19.64     23.64 o 
   2   5   8     1847.58     1871.81     38.30 o 
   3   5   8     1012.46     1139.55     23.55 o 
   4   5   8       49.91       28.19     11.81 o 
   5   5   8      251.09      259.57     10.14 o 
   6   5   8     1121.87     1021.56     20.90 o 
   7   5   8       91.79      104.68      7.56 o 
   8   5   8        0.15        1.68      9.37 o 
   9   5   8       45.34       55.73      9.93 o 
  10   5   8     1364.25     1246.25     23.15 o 
  11   5   8      353.56      352.66     25.52 o 
  12   5   8     2499.52     2407.78     35.60 o 
  13   5   8       49.29       43.45      9.44 o 
  14   5   8      141.06      143.75      9.44 o 
  15   5   8      450.25      458.55     26.46 o 
  16   5   8      125.30      118.34     11.96 o 
  17   5   8        1.23       -7.48      7.48 o 
  18   5   8       20.07       28.81     36.86 o 
  19   5   8      373.66      439.50     24.56 o 
  20   5   8      169.98      209.84     48.22 o 
 -22   6   8        5.05      -16.06     31.18 o 
 -21   6   8       28.83       41.79     32.61 o 
 -20   6   8      156.23      175.30     34.04 o 
 -19   6   8        0.38       24.75     16.28 o 
 -18   6   8      241.79      217.90     16.28 o 
 -17   6   8       54.04       29.47     14.53 o 
 -16   6   8      215.93      204.60     21.27 o 
 -15   6   8      786.31      757.22     33.55 o 
 -14   6   8       11.44        7.86     11.56 o 
 -13   6   8        0.35       -3.34     14.29 o 
 -12   6   8       67.21       73.02     19.86 o 
 -11   6   8      566.78      526.56     19.39 o 
 -10   6   8      204.29      197.09     13.70 o 
  -9   6   8        0.90       17.00     10.63 o 
  -8   6   8       52.98       35.03      9.97 o 
  -7   6   8       24.77       33.77      9.93 o 
  -6   6   8     1246.17     1277.49     32.33 o 
  -5   6   8     3635.72     3446.36     63.10 o 
  -4   6   8      640.03      597.00     17.37 o 
  -3   6   8       12.66       33.41      9.96 o 
  -2   6   8     1175.86     1195.34     26.93 o 
  -1   6   8      148.48      139.52     10.65 o 
   0   6   8      306.90      392.58     33.55 o 
   1   6   8     1561.61     1417.99     39.70 o 
   2   6   8      601.34      506.22     30.71 o 
   3   6   8      696.42      661.60     16.66 o 
   4   6   8     1075.55     1181.19     28.83 o 
   5   6   8      423.57      495.41     14.27 o 
   6   6   8      122.14       68.58      8.86 o 
   7   6   8      489.25      469.52     18.14 o 
   8   6   8     3823.65     3782.11     57.75 o 
   9   6   8     1046.90     1067.62     35.43 o 
  10   6   8      169.91      199.21     25.52 o 
  11   6   8        0.00      -13.31     13.31 o 
  12   6   8        4.56        3.18     14.53 o 
  13   6   8        2.42        1.68     14.36 o 
  14   6   8      343.20      349.05     38.29 o 
  15   6   8      134.22      112.27     10.03 o 
  16   6   8       28.31       38.38     11.57 o 
  17   6   8        0.04        1.96     28.83 o 
  18   6   8        0.10      -10.38     10.38 o 
  19   6   8        7.93       51.04     17.00 o 
 -21   7   8      139.54      137.86     72.29 o 
 -20   7   8       19.61       13.83     22.28 o 
 -19   7   8       52.84       58.37     18.96 o 
 -18   7   8        0.01        5.09     14.15 o 
 -17   7   8       50.04       51.02     17.00 o 
 -16   7   8      118.79      110.03     13.59 o 
 -15   7   8        8.47       23.97     15.20 o 
 -14   7   8      120.17       62.53     13.99 o 
 -13   7   8      348.16      313.98     17.93 o 
 -12   7   8      855.68      851.04     23.36 o 
 -11   7   8     2354.04     2369.16     48.43 o 
 -10   7   8        8.64       47.33     22.21 o 
  -9   7   8     2544.60     2498.04     43.61 o 
  -8   7   8       14.34      -14.18     14.18 o 
  -7   7   8      143.60      138.57     12.92 o 
  -6   7   8        6.92       11.13     11.01 o 
  -5   7   8      683.17      692.68     17.14 o 
  -4   7   8      121.73      115.91     12.71 o 
  -3   7   8     1015.03     1149.21     59.54 o 
  -2   7   8     1565.78     1614.51     41.09 o 
  -1   7   8     2276.71     2471.62     58.75 o 
   0   7   8       70.03      105.36      9.60 o 
   1   7   8       54.54       91.74     46.79 o 
   2   7   8      455.99      408.97     17.02 o 
   3   7   8       64.20       87.42     11.88 o 
   4   7   8      208.84      162.68     10.63 o 
   5   7   8     1666.07     1501.54     61.91 o 
   6   7   8      143.91      139.34     11.56 o 
   7   7   8      234.95      256.59     22.70 o 
   8   7   8     2576.79     2531.66     43.08 o 
   9   7   8        0.15        2.83      6.76 o 
  10   7   8      280.40      219.29     17.00 o 
  11   7   8      882.08      825.04     18.14 o 
  12   7   8      153.66      143.07     12.75 o 
  13   7   8        0.51       11.21     13.84 o 
  14   7   8      255.36      244.32     10.97 o 
  15   7   8       26.38       55.49      6.51 o 
  16   7   8      267.09      224.41     15.07 o 
  17   7   8       35.67       61.87     14.25 o 
  18   7   8      168.71      164.48     17.94 o 
  19   7   8       19.93       44.42     17.94 o 
 -21   8   8       13.66      -17.94     17.94 o 
 -20   8   8      352.22      346.95     51.98 o 
 -19   8   8        0.05       27.75     20.01 o 
 -18   8   8       31.42       21.23     18.37 o 
 -17   8   8       38.32       22.00     13.59 o 
 -16   8   8      105.17      106.69     15.61 o 
 -15   8   8      571.39      609.12     22.70 o 
 -14   8   8      133.32      120.11     14.99 o 
 -13   8   8      139.35      117.85     15.33 o 
 -12   8   8     2942.94     2808.64     55.47 o 
 -11   8   8      549.86      529.64     18.14 o 
 -10   8   8       64.98       75.46     10.91 o 
  -9   8   8     1810.95     1839.50     35.19 o 
  -8   8   8      486.70      463.18     15.44 o 
  -7   8   8       10.87       -8.53     10.81 o 
  -6   8   8      277.55      285.99     13.44 o 
  -5   8   8      594.55      550.80     24.09 o 
  -4   8   8       72.49       76.24     11.97 o 
  -3   8   8       94.87      108.50     15.67 o 
  -2   8   8      417.22      478.01     20.54 o 
  -1   8   8      727.83      811.55     27.22 o 
   0   8   8      968.61     1052.99     26.93 o 
   1   8   8     1469.94     1551.54     31.08 o 
   2   8   8        0.01       -8.57     24.58 o 
   3   8   8      610.38      585.32     14.94 o 
   4   8   8     1211.64     1206.84     26.46 o 
   5   8   8        5.77       -3.44     14.66 o 
   6   8   8     4229.17     4157.88     61.82 o 
   7   8   8      223.60      242.49     11.56 o 
   8   8   8      433.37      493.03     16.77 o 
   9   8   8      153.66      154.73     10.65 o 
  10   8   8       29.19        8.50     15.59 o 
  11   8   8        1.76        4.16      3.68 o 
  12   8   8      306.00      292.72     23.17 o 
  13   8   8      436.55      498.90     18.90 o 
  14   8   8      152.60      121.29     24.58 o 
  15   8   8      131.25      137.30      8.32 o 
  16   8   8       47.71       44.02     16.53 o 
  17   8   8       48.78       59.54     16.06 o 
  18   8   8      229.23      270.32     23.62 o 
 -20   9   8      728.42      658.77     37.80 o 
 -19   9   8       62.91       92.23     83.65 o 
 -18   9   8       34.88       47.69     30.26 o 
 -17   9   8       78.42       49.16     18.14 o 
 -16   9   8      381.88      349.51     18.15 o 
 -15   9   8      149.76      164.71     16.70 o 
 -14   9   8      592.30      590.32     36.39 o 
 -13   9   8      207.86      212.30     35.92 o 
 -12   9   8      242.22      213.81     17.48 o 
 -11   9   8      247.68      237.10     17.96 o 
 -10   9   8     2439.92     2360.93     42.93 o 
  -9   9   8      917.92      858.55     21.69 o 
  -8   9   8       68.63       58.84     17.96 o 
  -7   9   8      886.27      863.59     23.36 o 
  -6   9   8        8.82      -23.15     23.15 o 
  -5   9   8      445.19      478.51     45.85 o 
  -4   9   8      216.42      214.48     43.01 o 
  -3   9   8      734.44      808.05     92.17 o 
  -2   9   8       45.71      103.41     16.36 o 
  -1   9   8       75.85      111.83     25.99 o 
   0   9   8      162.21      136.64     20.31 o 
   1   9   8       78.35       38.55     37.33 o 
   2   9   8      111.89      116.85     11.97 o 
   3   9   8       82.42       54.48     12.30 o 
   4   9   8      335.36      280.51     14.65 o 
   5   9   8     4366.08     4353.08     65.81 o 
   6   9   8      816.77      874.32     20.38 o 
   7   9   8      156.07      148.18     10.89 o 
   8   9   8       21.24       15.85     22.21 o 
   9   9   8       22.96      -17.03     17.03 o 
  10   9   8       28.15        6.05      8.72 o 
  11   9   8      594.91      655.02     19.37 o 
  12   9   8      414.31      426.24     10.87 o 
  13   9   8        0.60       12.11     11.07 o 
  14   9   8      207.73      172.98     12.89 o 
  15   9   8      256.54      279.54     12.05 o 
  16   9   8        0.28        6.15     49.63 o 
  17   9   8        2.82      -10.38     12.30 o 
  18   9   8        6.18       34.04     19.86 o 
 -20  10   8       14.18      -25.50     26.48 o 
 -19  10   8        0.98       12.30     26.48 o 
 -18  10   8       69.99       52.30     17.56 o 
 -17  10   8       13.93       -7.02     17.84 o 
 -16  10   8      273.42      282.45     27.11 o 
 -15  10   8      281.33      198.25     17.46 o 
 -14  10   8       76.01       77.52     14.77 o 
 -13  10   8      961.49      981.88     30.24 o 
 -12  10   8      336.50      327.36     15.19 o 
 -11  10   8     4782.18     5072.27     98.30 o 
 -10  10   8      222.18      183.16     27.89 o 
  -9  10   8       54.71       40.05     13.61 o 
  -8  10   8        4.13       10.98     21.25 o 
  -7  10   8     1159.29     1255.31     35.35 o 
  -6  10   8      252.53      292.92     23.15 o 
  -5  10   8      171.07      171.30     32.14 o 
  -4  10   8      162.95      152.72     31.18 o 
  -3  10   8       52.07       57.94     39.23 o 
  -2  10   8      226.98      213.15     51.51 o 
  -1  10   8      805.88      743.36     23.10 o 
   0  10   8      198.26      214.47     17.49 o 
   1  10   8       22.85       10.06     12.23 o 
   2  10   8       12.77       32.64     10.63 o 
   3  10   8      318.62      319.65     14.04 o 
   4  10   8     1589.75     1635.52     29.39 o 
   5  10   8      457.33      486.41     16.00 o 
   6  10   8      369.71      308.89     35.90 o 
   7  10   8     5375.48     5509.00    101.61 o 
   8  10   8      113.95       88.37     18.90 o 
   9  10   8      241.21      218.45     13.02 o 
  10  10   8       77.89       80.51     10.46 o 
  11  10   8      427.10      404.31     31.65 o 
  12  10   8       18.77       11.54      7.33 o 
  13  10   8       38.78       25.11     25.05 o 
  14  10   8       34.37        7.42     10.38 o 
  15  10   8       38.05       33.96     55.29 o 
  16  10   8       96.32       50.10     23.62 o 
  17  10   8       27.25       25.50     21.74 o 
 -19  11   8      194.69      209.84     31.18 o 
 -18  11   8       25.89       29.30     28.36 o 
 -17  11   8      121.58      172.67     50.08 o 
 -16  11   8       28.63       36.63     19.18 o 
 -15  11   8       23.60       29.83     21.58 o 
 -14  11   8      123.17      108.43     24.11 o 
 -13  11   8       43.90       48.15     30.24 o 
 -12  11   8      361.68      348.08     17.02 o 
 -11  11   8     2751.59     2910.01     78.44 o 
 -10  11   8      822.37      894.45     24.83 o 
  -9  11   8      218.30      260.05     15.57 o 
  -8  11   8     2074.18     2187.39     69.94 o 
  -7  11   8      448.17      409.92     22.21 o 
  -6  11   8      524.05      507.16     19.68 o 
  -5  11   8      574.07      641.13     29.77 o 
  -4  11   8     1688.61     1583.47     40.17 o 
  -3  11   8     4576.62     4648.17     87.61 o 
  -2  11   8      430.01      460.33     23.26 o 
  -1  11   8     1217.45     1257.00     38.50 o 
   0  11   8       28.29       26.94     23.62 o 
   1  11   8       89.47       93.70     21.25 o 
   2  11   8     1290.06     1262.74     25.72 o 
   3  11   8      210.10      211.22     13.02 o 
   4  11   8      557.83      530.06     16.28 o 
   5  11   8       41.19       22.44     10.34 o 
   6  11   8      553.05      509.67     17.33 o 
   7  11   8       63.22       37.15     10.63 o 
   8  11   8       29.19      -10.31     17.03 o 
   9  11   8      595.36      567.94     17.03 o 
  10  11   8      201.14      222.70     12.71 o 
  11  11   8       35.31       22.83     32.61 o 
  12  11   8      202.38      166.90     35.90 o 
  13  11   8       23.81       28.46      8.29 o 
  14  11   8       66.03       68.57     26.93 o 
  15  11   8       45.17       41.28     42.05 o 
  16  11   8       77.08       85.08     23.62 o 
  17  11   8      233.09      271.26     30.24 o 
 -18  12   8        6.11        1.88     24.56 o 
 -17  12   8      161.38      143.68     25.50 o 
 -16  12   8        2.53      -12.42     12.42 o 
 -15  12   8      165.72      187.76     55.76 o 
 -14  12   8      492.93      466.78     50.57 o 
 -13  12   8      991.21      957.30     23.46 o 
 -12  12   8       83.04       71.35     12.38 o 
 -11  12   8      158.63      143.67     13.32 o 
 -10  12   8     1331.03     1411.32     34.65 o 
  -9  12   8      231.63      227.18     17.96 o 
  -8  12   8      135.49      109.28     14.85 o 
  -7  12   8      173.92      133.13     38.29 o 
  -6  12   8        2.69       -6.62     15.12 o 
  -5  12   8        0.05       -1.80     33.08 o 
  -4  12   8       26.43       14.06     13.69 o 
  -3  12   8      380.15      412.86     20.89 o 
  -2  12   8     1498.79     1405.27     39.70 o 
  -1  12   8      303.71      359.79     22.68 o 
   0  12   8      654.95      570.80     20.78 o 
   1  12   8      670.45      688.70     19.74 o 
   2  12   8     1354.64     1304.96     27.37 o 
   3  12   8      541.03      597.20     19.50 o 
   4  12   8     1099.94     1057.89     45.83 o 
   5  12   8        0.09      -14.36     14.36 o 
   6  12   8      625.04      566.44     17.22 o 
   7  12   8      989.31      990.09     23.38 o 
   8  12   8     1561.04     1646.72     34.37 o 
   9  12   8      670.17      688.02     41.58 o 
  10  12   8       37.95       43.21     34.96 o 
  11  12   8        6.27        2.09     18.71 o 
  12  12   8      433.21      432.15     33.55 o 
  13  12   8      589.48      544.32     18.21 o 
  14  12   8      211.59      186.53     54.35 o 
  15  12   8      292.39      334.59     16.06 o 
  16  12   8       13.22       25.50     22.68 o 
 -17  13   8     1063.05      947.07     41.60 o 
 -16  13   8     1150.33     1139.87     52.92 o 
 -15  13   8      156.92      144.02     66.63 o 
 -14  13   8      187.21      212.46     57.17 o 
 -13  13   8      109.60      113.58     13.62 o 
 -12  13   8      143.73      136.53     23.62 o 
 -11  13   8      386.89      342.73     17.14 o 
 -10  13   8      150.46      164.87     39.23 o 
  -9  13   8        0.82       -7.30     21.27 o 
  -8  13   8       21.68       -9.73     34.49 o 
  -7  13   8     1397.24     1390.70     34.82 o 
  -6  13   8      204.78      211.84     36.39 o 
  -5  13   8       79.14       70.65     13.35 o 
  -4  13   8      656.90      543.58     21.49 o 
  -3  13   8        0.08      -14.95     31.67 o 
  -2  13   8      716.35      560.22     21.04 o 
  -1  13   8      114.32       57.39     16.66 o 
   0  13   8        5.10      -12.34     12.34 o 
   1  13   8      896.21      842.44     27.01 o 
   2  13   8        0.22       -9.08      9.08 o 
   3  13   8       37.70       14.91     10.22 o 
   4  13   8       39.36       42.62     10.69 o 
   5  13   8     2109.55     2144.40     42.46 o 
   6  13   8      503.51      516.10     17.14 o 
   7  13   8       31.95      -20.42     20.42 o 
   8  13   8      243.55      224.51     19.75 o 
   9  13   8        6.44       29.54     15.12 o 
  10  13   8      301.98      356.55     48.22 o 
  11  13   8      445.63      411.42     21.19 o 
  12  13   8      305.16      298.75     36.39 o 
  13  13   8       68.70       37.49     16.05 o 
  14  13   8      728.90      792.03     34.98 o 
  15  13   8        2.91        4.74     21.74 o 
 -16  14   8      172.39      149.32     27.42 o 
 -15  14   8      145.56      153.79     20.26 o 
 -14  14   8        0.85      -15.29     15.29 o 
 -13  14   8        5.06       27.16     15.59 o 
 -12  14   8       11.69      -11.76     17.96 o 
 -11  14   8      596.96      578.68     22.81 o 
 -10  14   8      211.15      171.29     14.37 o 
  -9  14   8        1.71        7.49     10.65 o 
  -8  14   8     1382.42     1370.02     34.90 o 
  -7  14   8        0.92       16.84     17.96 o 
  -6  14   8      167.46      153.51     17.46 o 
  -5  14   8       93.36      121.79     38.74 o 
  -4  14   8     2044.57     2005.44     46.18 o 
  -3  14   8        0.27      -11.95     25.05 o 
  -2  14   8     1211.65     1182.46     33.89 o 
  -1  14   8       91.21       78.08     21.74 o 
   0  14   8     1141.41     1080.05     32.67 o 
   1  14   8      743.38      695.23     25.72 o 
   2  14   8     2025.45     2020.70     40.36 o 
   3  14   8      224.42      203.77     32.61 o 
   4  14   8       24.27       -1.06     24.58 o 
   5  14   8      416.99      428.62     30.24 o 
   6  14   8     1326.80     1335.76    177.68 o 
   7  14   8      241.66      209.91     31.65 o 
   8  14   8      401.91      421.87     49.14 o 
   9  14   8      894.18      869.00     36.64 o 
  10  14   8       90.57       92.92     28.36 o 
  11  14   8        2.58        9.31     15.32 o 
  12  14   8       22.03        3.08     20.33 o 
  13  14   8       53.88       55.71     15.96 o 
  14  14   8      469.95      519.84     31.18 o 
 -15  15   8        9.31       37.80     20.80 o 
 -14  15   8        7.57       34.91     20.06 o 
 -13  15   8      512.37      518.34     54.35 o 
 -12  15   8      204.76      249.80     20.65 o 
 -11  15   8      421.10      453.71     19.45 o 
 -10  15   8      879.30      866.80     60.01 o 
  -9  15   8       72.50      111.86     15.03 o 
  -8  15   8      109.32       75.11     20.80 o 
  -7  15   8      935.68      932.65     29.43 o 
  -6  15   8      280.04      283.53     18.32 o 
  -5  15   8      120.65      106.17     17.02 o 
  -4  15   8       61.60       43.04     15.12 o 
  -3  15   8      422.82      398.96     21.49 o 
  -2  15   8       49.92       27.74     26.46 o 
  -1  15   8       27.65        6.12     17.61 o 
   0  15   8       38.64       15.12     12.02 o 
   1  15   8       30.42       29.59     15.16 o 
   2  15   8       20.98        5.68     12.71 o 
   3  15   8       53.20       36.71      9.97 o 
   4  15   8      185.34      176.20     18.43 o 
   5  15   8      328.04      335.50     22.74 o 
   6  15   8        4.41      -20.17     20.17 o 
   7  15   8      224.20      225.08     34.96 o 
   8  15   8      147.19      129.07     19.88 o 
   9  15   8       32.91       40.47     13.19 o 
  10  15   8       68.87       96.41     36.39 o 
  11  15   8        0.17       36.74     17.74 o 
  12  15   8     1750.21     1889.40     65.22 o 
  13  15   8       11.63      -16.06     19.86 o 
 -14  16   8       92.42      101.14     22.68 o 
 -13  16   8      301.89      337.94     27.13 o 
 -12  16   8       78.06      109.83     25.41 o 
 -11  16   8        6.17       43.19     37.80 o 
 -10  16   8      172.96      182.34     30.26 o 
  -9  16   8       85.68       86.66     15.07 o 
  -8  16   8      206.99      242.43     19.84 o 
  -7  16   8      431.93      429.45     31.65 o 
  -6  16   8       50.44       14.39     34.49 o 
  -5  16   8        8.92       13.38     15.12 o 
  -4  16   8      169.85      160.30     17.94 o 
  -3  16   8        9.98       -1.61     17.02 o 
  -2  16   8     1923.98     1875.81     44.36 o 
  -1  16   8       65.76       82.99     16.80 o 
   0  16   8      594.27      620.14     40.17 o 
   1  16   8       42.01       50.49     16.53 o 
   2  16   8      151.47      166.86     11.55 o 
   3  16   8      133.56      143.66      9.50 o 
   4  16   8      484.84      493.71     25.29 o 
   5  16   8      537.58      549.46     28.46 o 
   6  16   8      730.40      691.93     32.35 o 
   7  16   8      156.19      174.39     25.99 o 
   8  16   8       79.35       91.70     15.24 o 
   9  16   8        2.62       32.73     21.74 o 
  10  16   8      340.93      394.56     29.30 o 
  11  16   8        0.08       14.18     22.68 o 
  12  16   8       35.60       18.92     27.42 o 
 -13  17   8        4.61      -10.38     37.80 o 
 -12  17   8        6.24       36.09     39.70 o 
 -11  17   8       28.19       40.97     19.82 o 
 -10  17   8      471.88      577.62     34.42 o 
  -9  17   8      296.35      294.88     30.76 o 
  -8  17   8       72.63       80.21     37.80 o 
  -7  17   8      126.89      135.42     17.22 o 
  -6  17   8       25.46       38.94     16.13 o 
  -5  17   8      297.62      274.73     18.91 o 
  -4  17   8      225.21      273.45     16.74 o 
  -3  17   8        2.56      -22.21     22.21 o 
  -2  17   8      609.40      676.28     26.26 o 
  -1  17   8      240.29      255.32     18.57 o 
   0  17   8      388.69      327.80     17.65 o 
   1  17   8      759.24      753.22     29.77 o 
   2  17   8      310.14      322.38     12.28 o 
   3  17   8      764.99      843.27     40.17 o 
   4  17   8      630.53      668.95     51.98 o 
   5  17   8        0.60       18.21     42.05 o 
   6  17   8      138.13      106.72     31.67 o 
   7  17   8      210.05      256.79     34.51 o 
   8  17   8       31.07       53.41     21.29 o 
   9  17   8       23.80        8.63     17.61 o 
  10  17   8      537.15      585.39     31.67 o 
 -11  18   8       10.72      -30.24     30.24 o 
 -10  18   8      884.90      837.21     36.84 o 
  -9  18   8      464.47      478.41     28.70 o 
  -8  18   8      181.66      189.32     30.71 o 
  -7  18   8      465.52      521.20     33.04 o 
  -6  18   8       49.80       34.68     24.05 o 
  -5  18   8       52.75       39.41     22.70 o 
  -4  18   8       32.34       10.31     17.96 o 
  -3  18   8       76.84       73.74     22.68 o 
  -2  18   8      112.54      123.79     34.98 o 
  -1  18   8        1.61      -12.49     12.49 o 
   0  18   8        1.59        3.04     14.99 o 
   1  18   8       55.81       13.44     11.17 o 
   2  18   8      114.64       59.74     18.87 o 
   3  18   8      248.14      222.15     27.40 o 
   4  18   8      156.99      153.03     26.12 o 
   5  18   8        1.78       -3.31     26.63 o 
   6  18   8      234.19      268.37     25.32 o 
   7  18   8        3.29       14.23     27.42 o 
   8  18   8       69.96       81.46     19.26 o 
  -8  19   8        0.24      -17.21     21.39 o 
  -7  19   8       53.25       80.57     21.15 o 
  -6  19   8      120.23      180.18     24.52 o 
  -5  19   8        6.14      -23.39     43.01 o 
  -4  19   8       13.99      -10.49     22.38 o 
  -3  19   8      165.86      194.39     25.96 o 
  -2  19   8      892.02      831.13     38.29 o 
  -1  19   8        8.22       41.11     17.37 o 
   0  19   8      688.21      686.10     54.35 o 
   1  19   8       70.10      112.17     13.59 o 
   2  19   8      331.47      380.26     27.70 o 
   3  19   8     1063.29     1137.47     40.06 o 
   4  19   8      140.15      189.47     25.90 o 
   5  19   8      141.99      122.14     33.10 o 
   6  19   8        8.41       39.04     27.91 o 
  -4  20   8       45.58      131.38     35.92 o 
  -3  20   8     1282.58     1379.94     57.66 o 
  -2  20   8       32.61        1.88     29.30 o 
  -1  20   8      799.26      756.11     39.68 o 
   0  20   8      669.07      632.33     41.60 o 
   1  20   8      181.05      273.14     37.80 o 
 -22   1   9       61.94       63.46     44.44 o 
 -21   1   9      189.55      124.73     22.23 o 
 -20   1   9      203.48      228.62     17.02 o 
 -19   1   9      478.78      488.48     16.95 o 
 -18   1   9     1409.32     1362.21     32.00 o 
 -17   1   9      563.65      520.49     22.21 o 
 -16   1   9      154.87      115.07     19.84 o 
 -15   1   9        1.58       -8.86      8.86 o 
 -14   1   9        6.61      -12.75     12.75 o 
 -13   1   9      142.12      139.72     18.43 o 
 -12   1   9      192.37      198.10     15.59 o 
 -11   1   9       26.99       17.65     13.71 o 
 -10   1   9      473.72      503.74     25.05 o 
  -9   1   9      123.89      131.63     15.59 o 
  -8   1   9     1142.14     1272.54     25.42 o 
  -7   1   9      214.96      299.59     15.59 o 
  -6   1   9       12.81       13.24     10.38 o 
  -5   1   9     1095.84     1139.43     33.74 o 
  -4   1   9        0.18       12.84      9.01 o 
  -3   1   9      294.56      313.84     15.89 o 
  -2   1   9       72.11       74.11     16.55 o 
  -1   1   9      820.08      758.30     16.70 o 
   0   1   9     2022.09     2285.56     36.02 o 
   1   1   9      495.03      478.75     12.77 o 
   2   1   9       50.69       27.43      5.72 o 
   3   1   9      273.14      236.28      8.56 o 
   4   1   9      233.65      242.90      7.34 o 
   5   1   9      203.16      209.61      7.09 o 
   6   1   9     1592.72     1624.45     25.84 o 
   7   1   9     1476.48     1483.52     45.36 o 
   8   1   9       19.40       33.47      4.46 o 
   9   1   9       27.14       50.49     10.34 o 
  10   1   9      223.27      260.18     24.09 o 
  11   1   9     1111.00     1103.32     24.04 o 
  12   1   9      466.96      456.08     18.90 o 
  13   1   9       74.89       65.49     11.97 o 
  14   1   9      964.09      957.40     25.72 o 
  15   1   9       36.88       27.46     26.95 o 
  16   1   9       48.48       66.95     12.65 o 
  17   1   9      866.01      943.82     34.57 o 
  18   1   9      254.07      261.51     45.75 o 
  19   1   9        3.02       19.21     66.65 o 
  20   1   9       89.26       52.92     56.72 o 
 -22   2   9      254.86      223.43     91.68 o 
 -21   2   9      163.34      213.39     24.07 o 
 -20   2   9     1734.56     1672.63     75.62 o 
 -19   2   9       80.50       96.58     14.65 o 
 -18   2   9      392.86      327.84     14.27 o 
 -17   2   9      673.99      694.77     19.50 o 
 -16   2   9        8.82       14.89     10.45 o 
 -15   2   9      129.47       93.13     11.88 o 
 -14   2   9      172.25      114.34     16.53 o 
 -13   2   9      497.55      441.73     20.80 o 
 -12   2   9      478.40      544.07     19.58 o 
 -11   2   9       42.21       53.70      9.96 o 
 -10   2   9      276.56      262.10     45.85 o 
  -9   2   9      739.26      851.93     19.92 o 
  -8   2   9      108.45      155.00     24.58 o 
  -7   2   9      272.23      303.26     14.08 o 
  -6   2   9       14.90       22.68     11.36 o 
  -5   2   9      264.15      268.21     15.87 o 
  -4   2   9     1612.14     1739.39     50.57 o 
  -3   2   9     2999.77     2829.81    104.90 o 
  -2   2   9     1262.49     1191.85     29.30 o 
  -1   2   9     1206.34     1336.46     33.10 o 
   0   2   9     2874.55     3041.54     58.35 o 
   1   2   9        6.49       -7.14     11.34 o 
   2   2   9      126.84      114.06      6.32 o 
   3   2   9       56.68       32.79      8.03 o 
   4   2   9     2600.32     2801.02     38.39 o 
   5   2   9     2043.76     2096.82     61.91 o 
   6   2   9     1821.71     2089.39     32.24 o 
   7   2   9      743.11      742.84     15.87 o 
   8   2   9      696.28      654.88     15.67 o 
   9   2   9      144.40      149.81      7.81 o 
  10   2   9        0.01        0.14      3.72 o 
  11   2   9      119.99      125.11     10.14 o 
  12   2   9        0.05      -16.00     16.00 o 
  13   2   9       18.05       -8.70     13.44 o 
  14   2   9       33.60       32.59     26.48 o 
  15   2   9      254.37      256.71     15.69 o 
  16   2   9       77.99       97.31     15.12 o 
  17   2   9        8.53       11.76     63.81 o 
  18   2   9       25.89       54.86     35.79 o 
  19   2   9      147.24      169.64     61.91 o 
  20   2   9        2.48       51.04     55.78 o 
 -22   3   9       38.93       31.42     28.34 o 
 -21   3   9      378.48      395.42     27.31 o 
 -20   3   9      314.43      320.07     72.31 o 
 -19   3   9       12.41        7.94      9.46 o 
 -18   3   9      905.60      966.47     28.71 o 
 -17   3   9       78.77       74.46     18.90 o 
 -16   3   9       86.98       98.20     17.47 o 
 -15   3   9      990.10      948.03     27.37 o 
 -14   3   9        0.00      -12.75     12.75 o 
 -13   3   9      432.33      475.57     21.29 o 
 -12   3   9     2772.07     2809.64     56.02 o 
 -11   3   9       43.90       35.40     10.34 o 
 -10   3   9       10.26       -4.03     14.49 o 
  -9   3   9       21.96       16.80      9.76 o 
  -8   3   9      121.56      146.57     11.68 o 
  -7   3   9      184.41      108.76     21.27 o 
  -6   3   9       49.64       36.65     10.34 o 
  -5   3   9     1322.74     1310.70     49.16 o 
  -4   3   9        7.75       -7.96      9.29 o 
  -3   3   9      253.57      222.91     10.46 o 
  -2   3   9      128.56      144.13     12.77 o 
  -1   3   9      191.20      161.22     12.88 o 
   0   3   9        9.24       18.85     10.87 o 
   1   3   9     7200.01     8000.67    136.64 o 
   2   3   9      124.34      114.51      7.49 o 
   3   3   9      396.33      381.48     16.08 o 
   4   3   9     1386.09     1339.71     22.70 o 
   5   3   9     1265.83     1378.05     27.37 o 
   6   3   9      497.21      562.02     13.98 o 
   7   3   9      730.78      765.48     16.12 o 
   8   3   9      216.52      178.89     17.00 o 
   9   3   9      448.94      459.16     12.16 o 
  10   3   9      488.14      447.77     12.28 o 
  11   3   9     3313.91     3469.08     57.64 o 
  12   3   9      623.45      584.99     43.48 o 
  13   3   9        4.49       -6.53     42.52 o 
  14   3   9       16.63       -3.03     15.12 o 
  15   3   9      161.72      131.30     22.21 o 
  16   3   9       19.94       13.83     12.16 o 
  17   3   9      130.51      180.68     37.33 o 
  18   3   9      206.64      212.82     36.60 o 
  19   3   9      423.80      427.20     56.72 o 
 -22   4   9      380.94      442.38     39.70 o 
 -21   4   9       98.01      108.67     58.60 o 
 -20   4   9        1.17       16.74     30.24 o 
 -19   4   9     2767.51     2821.00     62.82 o 
 -18   4   9        0.65       -2.18     16.55 o 
 -17   4   9      373.08      312.80     26.48 o 
 -16   4   9      535.12      535.32     19.71 o 
 -15   4   9        0.16      -10.36     13.16 o 
 -14   4   9        0.44        4.03     11.12 o 
 -13   4   9       60.45       42.01     13.24 o 
 -12   4   9        0.05       23.29     11.68 o 
 -11   4   9      220.31      229.20     13.84 o 
 -10   4   9      125.15       98.95     10.69 o 
  -9   4   9       46.87       43.69     12.34 o 
  -8   4   9       27.10       18.24     11.12 o 
  -7   4   9      184.87      233.72     22.23 o 
  -6   4   9       25.64       15.78      9.01 o 
  -5   4   9     1953.09     2018.84     38.38 o 
  -4   4   9      109.66      147.77     11.02 o 
  -3   4   9        3.20      -18.92     18.92 o 
  -2   4   9     1848.65     1946.20     45.85 o 
  -1   4   9       84.18       93.44      9.01 o 
   0   4   9       85.34       72.18     21.25 o 
   1   4   9     4293.89     4435.64     73.72 o 
   2   4   9        1.93       -9.68      9.68 o 
   3   4   9       19.89        8.12      9.46 o 
   4   4   9     1362.69     1317.24     24.34 o 
   5   4   9      808.67      802.38     18.14 o 
   6   4   9      390.41      381.40     14.29 o 
   7   4   9      536.33      503.70     15.20 o 
   8   4   9      278.70      261.02     11.54 o 
   9   4   9     2549.70     2542.03     56.23 o 
  10   4   9       42.38       40.46      8.25 o 
  11   4   9       20.06       25.11      7.68 o 
  12   4   9        0.30      -26.93     26.93 o 
  13   4   9      235.13      206.40      9.97 o 
  14   4   9       83.31       79.75     25.05 o 
  15   4   9        6.62       17.77      7.14 o 
  16   4   9       21.25       29.45     37.35 o 
  17   4   9        0.57       38.40     26.03 o 
  18   4   9        8.19      -11.33    106.33 o 
  19   4   9       13.46      -26.48     47.24 o 
 -22   5   9      412.02      409.26     30.24 o 
 -21   5   9      148.28      154.32     25.52 o 
 -20   5   9      141.36      232.22     36.39 o 
 -19   5   9       27.19        8.77     14.94 o 
 -18   5   9     1298.05     1342.34     49.63 o 
 -17   5   9       22.66        9.85     16.06 o 
 -16   5   9      135.05      133.22     21.74 o 
 -15   5   9      580.00      578.34     48.20 o 
 -14   5   9     1067.61     1128.02     28.71 o 
 -13   5   9       65.02       51.89     13.84 o 
 -12   5   9      980.09      935.32     28.85 o 
 -11   5   9     1158.42     1297.02    138.47 o 
 -10   5   9      207.85      195.33     15.33 o 
  -9   5   9      286.87      287.64     17.25 o 
  -8   5   9      960.64     1047.01     27.42 o 
  -7   5   9        6.04        6.23      9.60 o 
  -6   5   9     1097.01     1230.95     31.67 o 
  -5   5   9       90.24       75.44     10.70 o 
  -4   5   9     1505.22     1725.94     36.09 o 
  -3   5   9     1126.68     1167.32     38.43 o 
  -2   5   9        0.58      -13.59     13.59 o 
  -1   5   9      958.21      981.07     22.71 o 
   0   5   9     1148.84     1141.35     43.95 o 
   1   5   9      122.61       87.12      9.08 o 
   2   5   9      349.62      357.32     12.41 o 
   3   5   9     1048.23     1066.37     28.05 o 
   4   5   9      432.75      475.05     13.39 o 
   5   5   9       12.18        1.54     13.99 o 
   6   5   9     1041.31      962.36     20.31 o 
   7   5   9     1011.75      849.50     17.46 o 
   8   5   9       34.48       39.07     15.59 o 
   9   5   9        1.31       28.13      8.36 o 
  10   5   9      274.72      223.54     13.69 o 
  11   5   9      101.61       88.72      8.60 o 
  12   5   9     1073.75      959.83     39.23 o 
  13   5   9     1684.14     1741.43     29.02 o 
  14   5   9       86.16       68.38      9.44 o 
  15   5   9      299.91      271.19     11.53 o 
  16   5   9        3.05       -1.30     28.83 o 
  17   5   9       12.67      -10.75     19.53 o 
  18   5   9       13.20       -5.68      5.68 o 
  19   5   9       26.58       98.28     45.36 o 
 -21   6   9        7.52       32.05     64.28 o 
 -20   6   9      575.78      424.50     29.14 o 
 -19   6   9        4.72       -3.99     21.53 o 
 -18   6   9       89.73      118.68     15.61 o 
 -17   6   9        3.29       -5.11     20.80 o 
 -16   6   9      439.39      400.54     18.37 o 
 -15   6   9        2.70       13.37     13.60 o 
 -14   6   9      817.72      788.99     45.38 o 
 -13   6   9       13.92      -12.58     15.12 o 
 -12   6   9     1092.57     1074.01     30.73 o 
 -11   6   9       35.16       46.21     13.99 o 
 -10   6   9     2206.78     2295.78     60.50 o 
  -9   6   9     3956.76     3778.01     69.84 o 
  -8   6   9      421.33      414.22     17.96 o 
  -7   6   9     1717.81     1773.19     33.38 o 
  -6   6   9      229.63      223.27     12.77 o 
  -5   6   9      373.76      348.51     18.43 o 
  -4   6   9      455.93      510.12     21.74 o 
  -3   6   9     3647.42     4039.47     64.23 o 
  -2   6   9     2066.05     2179.52     37.93 o 
  -1   6   9      595.12      488.14     33.55 o 
   0   6   9     1253.57     1336.84     94.05 o 
   1   6   9     1172.04     1199.97     25.57 o 
   2   6   9     2179.09     2298.56     54.35 o 
   3   6   9      426.34      417.29     12.24 o 
   4   6   9        7.47       13.97      8.03 o 
   5   6   9      882.58      935.07     38.74 o 
   6   6   9       55.02       67.73     10.87 o 
   7   6   9       80.55      106.02     15.12 o 
   8   6   9      973.00     1020.31     39.70 o 
   9   6   9     1307.14     1380.94     47.73 o 
  10   6   9        7.44      -18.90     18.90 o 
  11   6   9       23.42      -15.44     15.44 o 
  12   6   9        0.00        3.26     13.16 o 
  13   6   9        2.75       -2.81      9.91 o 
  14   6   9       34.63       25.13     26.46 o 
  15   6   9       29.21       45.41     13.71 o 
  16   6   9      122.65       93.37     18.90 o 
  17   6   9        0.00       26.30     40.64 o 
  18   6   9        1.74        0.94      8.50 o 
 -21   7   9      106.61       86.96     24.56 o 
 -20   7   9      115.30      166.94     45.83 o 
 -19   7   9        5.18       47.25     17.30 o 
 -18   7   9      752.73      718.31     26.34 o 
 -17   7   9       17.81        7.09     17.47 o 
 -16   7   9       69.56       56.80     15.12 o 
 -15   7   9       68.32       62.68     14.99 o 
 -14   7   9      402.65      403.99     19.50 o 
 -13   7   9       38.92       23.99     16.60 o 
 -12   7   9      143.97       95.65     28.83 o 
 -11   7   9       59.61       63.26     13.70 o 
 -10   7   9     5455.37     5546.92     90.16 o 
  -9   7   9     1439.22     1455.89     29.97 o 
  -8   7   9     1281.61     1197.60     57.17 o 
  -7   7   9        5.19       -9.86      9.86 o 
  -6   7   9     1242.62     1218.78     26.46 o 
  -5   7   9       67.96       77.09     15.59 o 
  -4   7   9       40.40       66.51     16.08 o 
  -3   7   9       88.22      110.59     13.16 o 
  -2   7   9      466.91      519.88     17.37 o 
  -1   7   9        9.72       15.56      8.99 o 
   0   7   9     1846.92     1878.04     40.45 o 
   1   7   9       33.76       67.45     18.90 o 
   2   7   9      125.82      126.22     12.28 o 
   3   7   9      342.64      287.40     17.96 o 
   4   7   9     1059.82     1030.76     22.02 o 
   5   7   9     2160.59     2134.45     39.70 o 
   6   7   9        0.54        4.17     13.44 o 
   7   7   9      902.29      887.32     19.92 o 
   8   7   9      406.70      404.16     23.15 o 
   9   7   9       47.76       33.06     15.59 o 
  10   7   9     1501.90     1473.56     28.12 o 
  11   7   9       41.80       29.47      9.20 o 
  12   7   9      976.10     1007.67     35.92 o 
  13   7   9      326.01      338.21     11.84 o 
  14   7   9       13.89       -4.04     17.03 o 
  15   7   9      635.46      573.42     54.82 o 
  16   7   9       15.52      -26.54     26.54 o 
  17   7   9       93.39       87.90     15.12 o 
  18   7   9        2.01       17.94     16.06 o 
 -21   8   9       65.03       69.96     51.98 o 
 -20   8   9      258.32      212.66     26.48 o 
 -19   8   9      109.96      140.50     25.67 o 
 -18   8   9      184.34      145.28     17.22 o 
 -17   8   9        4.10       11.81     15.67 o 
 -16   8   9      596.78      575.20     25.72 o 
 -15   8   9       47.59       16.47     15.12 o 
 -14   8   9     2564.42     2639.06     60.01 o 
 -13   8   9     1228.19     1196.11     31.33 o 
 -12   8   9      259.50      193.21     15.20 o 
 -11   8   9     2302.65     2365.70     47.26 o 
 -10   8   9     1085.95     1049.88     24.95 o 
  -9   8   9        9.82        8.83     13.24 o 
  -8   8   9     1021.37     1018.38     22.68 o 
  -7   8   9      408.73      391.47     15.01 o 
  -6   8   9      579.66      572.28     17.48 o 
  -5   8   9        9.83       11.01     14.18 o 
  -4   8   9      710.12      742.60     25.05 o 
  -3   8   9       23.12       33.93     23.62 o 
  -2   8   9      290.15      391.29     28.83 o 
  -1   8   9      677.11      685.81     28.81 o 
   0   8   9      107.51      122.63     25.05 o 
   1   8   9       73.79       92.25     13.60 o 
   2   8   9       44.65       37.12     11.01 o 
   3   8   9    10470.49    10452.64    144.60 o 
   4   8   9      364.61      358.06     14.04 o 
   5   8   9      270.91      273.53     18.92 o 
   6   8   9       28.92       41.47     23.62 o 
   7   8   9      232.33      235.93     12.71 o 
   8   8   9      435.20      434.68     14.07 o 
   9   8   9      828.40      843.09     19.50 o 
  10   8   9     1093.66     1154.60     23.07 o 
  11   8   9      147.57      170.71     17.00 o 
  12   8   9        0.36       -9.12     18.57 o 
  13   8   9        6.15        4.94     13.11 o 
  14   8   9      460.30      443.39     28.34 o 
  15   8   9       57.69       71.50     17.96 o 
  16   8   9       10.31        6.92     16.53 o 
  17   8   9     1199.19     1508.47     56.72 o 
  18   8   9      260.81      309.06     23.62 o 
 -20   9   9      381.81      316.62     40.66 o 
 -19   9   9       11.16       51.19     71.84 o 
 -18   9   9      302.12      387.69     28.34 o 
 -17   9   9      395.91      371.98     20.69 o 
 -16   9   9      783.85      757.66     27.93 o 
 -15   9   9       25.17       21.68     16.00 o 
 -14   9   9      224.47      210.66     16.70 o 
 -13   9   9      830.32      808.74     26.70 o 
 -12   9   9      499.41      529.65     18.14 o 
 -11   9   9      198.88      133.17     14.53 o 
 -10   9   9      468.13      443.41     17.49 o 
  -9   9   9        0.03      -11.15     11.15 o 
  -8   9   9     2465.89     2541.29     46.08 o 
  -7   9   9     4436.33     4639.07     75.37 o 
  -6   9   9      160.71      213.17     26.95 o 
  -5   9   9     1991.56     2052.34     54.33 o 
  -4   9   9      195.97      204.67     39.70 o 
  -3   9   9     1853.52     1791.82     43.48 o 
  -2   9   9     4624.97     4744.38     89.43 o 
  -1   9   9        1.53        0.31     12.28 o 
   0   9   9     1545.16     1636.24     33.59 o 
   1   9   9      627.48      614.55     18.83 o 
   2   9   9     1374.76     1331.04     26.70 o 
   3   9   9      130.42      115.94     11.97 o 
   4   9   9     1803.17     1756.24     40.64 o 
   5   9   9     1670.65     1822.29     34.09 o 
   6   9   9     3325.46     3252.41     86.02 o 
   7   9   9     1028.39     1033.56     24.73 o 
   8   9   9      280.73      247.10     12.49 o 
   9   9   9      123.96       78.46     12.77 o 
  10   9   9        0.00        8.50     19.84 o 
  11   9   9        5.43        2.44      7.56 o 
  12   9   9      454.88      451.14     15.01 o 
  13   9   9       40.36       57.36     10.44 o 
  14   9   9       24.51       -8.64     39.23 o 
  15   9   9      277.14      312.76     32.61 o 
  16   9   9      539.14      587.88     31.18 o 
  17   9   9        0.08        6.62     18.92 o 
 -19  10   9        9.42       37.80     23.62 o 
 -18  10   9      192.05      199.98     72.78 o 
 -17  10   9       66.10       54.26     16.28 o 
 -16  10   9      589.40      696.28     33.08 o 
 -15  10   9        6.95       21.60     17.48 o 
 -14  10   9     1763.54     1751.39     96.89 o 
 -13  10   9        3.45        0.56     11.43 o 
 -12  10   9      364.92      333.18     24.58 o 
 -11  10   9        4.83       -0.71      9.60 o 
 -10  10   9      123.43       84.51     19.39 o 
  -9  10   9      789.40      735.79     20.03 o 
  -8  10   9      555.84      527.34     17.93 o 
  -7  10   9      266.26      325.82     21.15 o 
  -6  10   9       57.96       87.84     15.37 o 
  -5  10   9     1046.50     1193.28     44.42 o 
  -4  10   9       16.30       49.31     14.72 o 
  -3  10   9       94.46       68.96     13.23 o 
  -2  10   9       31.34        6.09     14.65 o 
  -1  10   9       13.48       15.92     14.04 o 
   0  10   9       25.43       58.91     26.46 o 
   1  10   9        1.67       13.71     23.17 o 
   2  10   9      710.13      667.85     18.29 o 
   3  10   9     4929.37     5041.63     75.51 o 
   4  10   9     3135.08     3311.30     51.79 o 
   5  10   9       55.46       37.11     11.42 o 
   6  10   9      475.39      434.48     15.61 o 
   7  10   9      497.52      472.52     16.66 o 
   8  10   9      749.00      765.86     20.69 o 
   9  10   9     1016.53      926.69     22.32 o 
  10  10   9       21.15       25.24      8.01 o 
  11  10   9      392.19      408.63     13.24 o 
  12  10   9      314.75      343.33     19.39 o 
  13  10   9       61.68       55.89     15.59 o 
  14  10   9        2.11       -2.04     23.64 o 
  15  10   9       38.69       18.92      9.44 o 
  16  10   9        3.85       17.00     24.56 o 
  17  10   9      374.21      421.55     32.12 o 
 -19  11   9      277.23      262.76     33.10 o 
 -18  11   9        0.26       -1.88     22.68 o 
 -17  11   9      223.91      217.77     45.83 o 
 -16  11   9        1.24      -21.50     21.50 o 
 -15  11   9      156.95      165.31     16.83 o 
 -14  11   9      452.99      461.30     21.79 o 
 -13  11   9       66.04       65.56     13.09 o 
 -12  11   9      350.53      290.58     16.48 o 
 -11  11   9      481.33      480.86     20.80 o 
 -10  11   9     1728.34     1823.07     40.22 o 
  -9  11   9       58.53       33.65     21.27 o 
  -8  11   9       10.14       -4.69     11.48 o 
  -7  11   9        0.04      -14.18     14.18 o 
  -6  11   9       86.10       53.64     16.06 o 
  -5  11   9      523.59      451.27     19.39 o 
  -4  11   9       38.12       10.96     17.00 o 
  -3  11   9     1609.76     1640.30     38.77 o 
  -2  11   9      188.89      195.38     17.46 o 
  -1  11   9     1886.42     1895.65     77.50 o 
   0  11   9      217.94      205.09     22.21 o 
   1  11   9     2015.62     2116.39    106.35 o 
   2  11   9      940.23      879.59     25.52 o 
   3  11   9      749.79      717.35     23.62 o 
   4  11   9      421.78      438.81     15.69 o 
   5  11   9       38.07       32.68     20.80 o 
   6  11   9      875.35      831.06     21.35 o 
   7  11   9     1879.29     1889.26     36.99 o 
   8  11   9      828.31      889.33     21.65 o 
   9  11   9      133.98      119.29     12.28 o 
  10  11   9      550.09      539.81     17.65 o 
  11  11   9       69.43       62.48     15.12 o 
  12  11   9       13.55       13.11     76.09 o 
  13  11   9        6.92        3.08     36.39 o 
  14  11   9       76.56       83.70     54.82 o 
  15  11   9      348.42      417.76     18.92 o 
  16  11   9      176.10      232.52     29.30 o 
 -18  12   9       70.44      101.14     25.50 o 
 -17  12   9      347.26      402.64     34.98 o 
 -16  12   9       87.07       94.90     52.92 o 
 -15  12   9      214.38      202.97     25.52 o 
 -14  12   9        3.54       17.46     13.19 o 
 -13  12   9       37.87       26.51     12.46 o 
 -12  12   9      549.37      527.07     27.40 o 
 -11  12   9       18.64        1.74     12.34 o 
 -10  12   9      107.73      116.51     19.37 o 
  -9  12   9       27.89       32.43     22.21 o 
  -8  12   9      247.40      245.83     15.74 o 
  -7  12   9      939.88      827.27     52.47 o 
  -6  12   9      304.90      295.07     30.26 o 
  -5  12   9        0.01      -17.71     18.22 o 
  -4  12   9      367.31      301.34     41.58 o 
  -3  12   9      971.14      855.93     29.30 o 
  -2  12   9     2018.05     1936.76     44.17 o 
  -1  12   9       68.22       55.79     13.48 o 
   0  12   9       88.19       55.07     14.99 o 
   1  12   9       30.90        6.73     12.16 o 
   2  12   9      197.40      172.96     12.69 o 
   3  12   9       26.42       20.35     12.02 o 
   4  12   9     1009.00     1002.87     30.24 o 
   5  12   9      116.42      106.64     11.97 o 
   6  12   9      145.72      137.21     25.52 o 
   7  12   9      342.93      355.47     16.06 o 
   8  12   9     1522.94     1468.56     30.06 o 
   9  12   9       23.65       16.83     22.21 o 
  10  12   9       51.19       49.04     19.37 o 
  11  12   9        3.38      -13.39     14.28 o 
  12  12   9      574.92      636.75     66.63 o 
  13  12   9        0.13      -12.90     62.85 o 
  14  12   9      423.88      461.24     19.86 o 
  15  12   9      255.87      289.23     23.62 o 
 -17  13   9       17.45       20.80     33.10 o 
 -16  13   9        4.19      -30.24     30.24 o 
 -15  13   9       16.36       12.88     15.51 o 
 -14  13   9       10.85       -7.96     16.53 o 
 -13  13   9       33.92       16.39     13.24 o 
 -12  13   9      228.45      231.61     16.06 o 
 -11  13   9      396.42      420.90     21.21 o 
 -10  13   9      595.69      670.00     23.44 o 
  -9  13   9       79.08       86.72     17.02 o 
  -8  13   9     1229.71     1302.30     34.84 o 
  -7  13   9       61.97       69.85     15.89 o 
  -6  13   9      232.01      181.51     38.27 o 
  -5  13   9      604.55      601.08     24.11 o 
  -4  13   9      633.87      533.43     20.96 o 
  -3  13   9        0.72       -7.55     34.02 o 
  -2  13   9      168.79      187.70     80.81 o 
  -1  13   9      626.33      538.84     29.77 o 
   0  13   9      364.29      309.79     18.90 o 
   1  13   9      367.64      358.57     27.89 o 
   2  13   9        0.65       -2.76      9.96 o 
   3  13   9     2137.75     2131.64     50.08 o 
   4  13   9     1345.96     1278.87     43.01 o 
   5  13   9        0.00       -1.33     11.02 o 
   6  13   9      410.57      389.80     16.00 o 
   7  13   9     1419.89     1478.00     32.07 o 
   8  13   9      211.09      231.77     13.59 o 
   9  13   9      107.07      108.71     16.07 o 
  10  13   9      120.19      142.39     29.30 o 
  11  13   9       90.18       77.82     14.45 o 
  12  13   9      157.41      165.59     34.49 o 
  13  13   9      290.23      298.68     28.36 o 
  14  13   9      695.00      714.55     25.50 o 
  15  13   9       29.07      -27.42     36.86 o 
 -16  14   9      666.69      700.37     59.54 o 
 -15  14   9       32.55       59.54     17.94 o 
 -14  14   9      745.74      832.58     32.40 o 
 -13  14   9       46.25       52.78     64.26 o 
 -12  14   9       11.02       -5.06     28.83 o 
 -11  14   9     1006.50     1093.87     28.48 o 
 -10  14   9      769.54      733.09     29.77 o 
  -9  14   9        1.31       -8.51     15.59 o 
  -8  14   9       66.59       55.60     15.10 o 
  -7  14   9       41.19       22.87     26.95 o 
  -6  14   9      100.89      122.50     15.96 o 
  -5  14   9     1155.35     1208.32     33.21 o 
  -4  14   9        4.72       40.11     26.46 o 
  -3  14   9      268.64      278.58     19.26 o 
  -2  14   9       10.41        9.20     15.92 o 
  -1  14   9      347.97      297.10     24.09 o 
   0  14   9      249.38      213.11     23.95 o 
   1  14   9      463.73      448.15     18.17 o 
   2  14   9      889.01      883.19     25.05 o 
   3  14   9      362.63      357.07     17.96 o 
   4  14   9       25.29       18.67     12.41 o 
   5  14   9      154.77      166.73     24.56 o 
   6  14   9        7.26       12.52      9.74 o 
   7  14   9      693.13      712.90     25.41 o 
   8  14   9      357.80      370.96     24.30 o 
   9  14   9       50.40       59.43     21.25 o 
  10  14   9       93.67      103.53     28.83 o 
  11  14   9       20.04        1.17     20.90 o 
  12  14   9      568.83      633.27     34.04 o 
  13  14   9      159.33      151.24     27.42 o 
  14  14   9        1.58      -34.04     51.04 o 
 -15  15   9        6.10       33.10     34.04 o 
 -14  15   9        6.57        2.84     50.08 o 
 -13  15   9      465.05      450.72     27.36 o 
 -12  15   9      412.00      500.84     33.63 o 
 -11  15   9        1.37       17.79     14.37 o 
 -10  15   9      903.62      925.23     29.88 o 
  -9  15   9      342.50      338.55     19.81 o 
  -8  15   9      116.57      172.39     37.82 o 
  -7  15   9       23.09       -7.17     10.74 o 
  -6  15   9      400.12      406.20     38.29 o 
  -5  15   9      375.44      327.03     20.30 o 
  -4  15   9        8.38        3.18     17.96 o 
  -3  15   9      423.11      453.41     22.81 o 
  -2  15   9       28.00       31.85     16.82 o 
  -1  15   9      211.94      227.67     19.79 o 
   0  15   9      203.00      159.77     41.11 o 
   1  15   9      348.80      298.05     36.39 o 
   2  15   9        4.32       -3.05     12.02 o 
   3  15   9        0.02        1.81     11.72 o 
   4  15   9      488.09      542.23     19.24 o 
   5  15   9       15.06       35.88      7.11 o 
   6  15   9       58.32       -6.56     29.30 o 
   7  15   9     1745.32     1710.74     63.32 o 
   8  15   9      190.16      193.45     25.52 o 
   9  15   9      186.47      157.57     21.57 o 
  10  15   9      138.74      149.02     56.23 o 
  11  15   9       39.86      134.93     80.34 o 
  12  15   9       90.41      133.26     25.50 o 
 -14  16   9       27.60       -0.94     23.62 o 
 -13  16   9       62.63       40.80     29.30 o 
 -12  16   9      215.33      236.73     21.27 o 
 -11  16   9       70.32       72.54     23.50 o 
 -10  16   9      167.97      189.91     24.68 o 
  -9  16   9      440.51      449.24     27.89 o 
  -8  16   9      162.31      148.42     16.48 o 
  -7  16   9      202.06      169.70     16.48 o 
  -6  16   9        0.08        6.78     14.66 o 
  -5  16   9       89.51       54.78     15.03 o 
  -4  16   9      117.19      134.46     23.17 o 
  -3  16   9      288.31      324.70     34.98 o 
  -2  16   9      970.01      886.90     30.27 o 
  -1  16   9       23.41      -12.30     17.00 o 
   0  16   9       19.77       35.87     13.39 o 
   1  16   9        0.03       19.84     14.18 o 
   2  16   9       74.89       70.92     43.48 o 
   3  16   9       11.00       32.76     10.16 o 
   4  16   9        4.24       -4.45     16.57 o 
   5  16   9      513.87      446.60     24.68 o 
   6  16   9       52.40       57.59     18.13 o 
   7  16   9      734.92      746.29     31.57 o 
   8  16   9      134.17      110.85     20.73 o 
   9  16   9        0.03      -23.64     23.64 o 
  10  16   9       35.36       99.45     66.16 o 
  11  16   9      400.20      413.05     32.12 o 
 -12  17   9       12.40       86.26     33.23 o 
 -11  17   9       93.86      133.81     27.95 o 
 -10  17   9       40.52       11.64     27.45 o 
  -9  17   9      190.37      188.49     24.79 o 
  -8  17   9        0.24      -21.27     21.27 o 
  -7  17   9        0.03       16.77     49.63 o 
  -6  17   9        2.45        5.99     16.92 o 
  -5  17   9     1439.19     1444.00     44.26 o 
  -4  17   9        4.12      -12.49     12.49 o 
  -3  17   9      149.47      118.24     30.24 o 
  -2  17   9      252.18      246.86     19.32 o 
  -1  17   9       71.21      105.91     22.21 o 
   0  17   9      218.22      190.64     17.61 o 
   1  17   9      352.77      395.32     37.33 o 
   2  17   9        0.17       -5.60     15.03 o 
   3  17   9       46.07       31.33     20.78 o 
   4  17   9       14.55        6.37     18.29 o 
   5  17   9       41.76       39.69     22.70 o 
   6  17   9      644.77      641.09     35.92 o 
   7  17   9      291.90      310.49     21.74 o 
   8  17   9      725.18      699.44     30.28 o 
   9  17   9      208.72      219.18     29.77 o 
 -10  18   9      270.16      238.37     32.33 o 
  -9  18   9       71.61      106.02     28.80 o 
  -8  18   9       47.50       34.71     84.12 o 
  -7  18   9      474.26      440.17     29.28 o 
  -6  18   9      236.79      261.61     34.49 o 
  -5  18   9       11.37       23.54     21.58 o 
  -4  18   9       10.59       26.24     53.41 o 
  -3  18   9      261.98      314.70     21.39 o 
  -2  18   9      480.09      485.04     24.65 o 
  -1  18   9      224.24      209.35     33.08 o 
   0  18   9       26.63       23.28     14.53 o 
   1  18   9      170.44      171.27     14.15 o 
   2  18   9        4.36       11.65      9.29 o 
   3  18   9      195.35      207.84     22.61 o 
   4  18   9      230.71      267.78     25.52 o 
   5  18   9      295.65      352.35     36.86 o 
   6  18   9        8.99       -6.73     27.87 o 
   7  18   9      159.73      196.49     46.79 o 
  -7  19   9        8.65      -13.41     24.58 o 
  -6  19   9       53.53       66.35     24.29 o 
  -5  19   9        3.77      -16.98     25.37 o 
  -4  19   9      397.26      466.81     31.99 o 
  -3  19   9       66.01       13.03     18.62 o 
  -2  19   9      162.07      222.79     34.02 o 
  -1  19   9      122.18      152.97     35.43 o 
   0  19   9      127.01      100.04     17.33 o 
   1  19   9       54.04       -6.62     21.74 o 
   2  19   9       36.39       41.60     29.30 o 
   3  19   9      100.18       78.18     26.93 o 
   4  19   9        8.95       30.91     21.30 o 
 -22   0  10      221.81      221.16     41.60 o 
 -21   0  10     1960.69     2367.63    130.44 o 
 -20   0  10      629.98      706.05     36.86 o 
 -19   0  10     1113.11     1375.21     51.04 o 
 -18   0  10     2881.93     3072.74     90.72 o 
 -17   0  10     2217.21     2129.44     53.86 o 
 -16   0  10        2.61       -4.74     12.30 o 
 -15   0  10     1415.74     1299.60     37.80 o 
 -14   0  10        2.27      -12.30     12.30 o 
 -13   0  10      522.94      480.15     25.50 o 
 -12   0  10      748.67      859.17     27.42 o 
 -11   0  10     1730.36     1886.54     46.30 o 
 -10   0  10     2353.98     2266.50     55.78 o 
  -9   0  10     1369.73     1498.08     39.68 o 
  -8   0  10     1001.50      988.63     36.86 o 
  -7   0  10      416.13      356.33     18.92 o 
  -6   0  10      366.00      332.71     17.00 o 
  -5   0  10      748.42      688.07     25.50 o 
  -4   0  10        0.18       35.92     18.92 o 
  -3   0  10     5438.90     5815.59    212.66 o 
  -2   0  10      322.61      404.52     25.50 o 
  -1   0  10      237.96      220.08     11.36 o 
   0   0  10     1762.85     1878.98     44.42 o 
   1   0  10      376.43      444.23     15.12 o 
   2   0  10      137.05      113.44     10.38 o 
   3   0  10     7459.24     8068.85    195.66 o 
   4   0  10      728.68      708.87     25.50 o 
   5   0  10       11.64       20.80      6.62 o 
   6   0  10      547.81      582.23     17.00 o 
   7   0  10      140.31      108.70     15.12 o 
   8   0  10      915.97      894.11     29.30 o 
   9   0  10      443.58      468.80     21.74 o 
  10   0  10        5.23       -2.82     22.68 o 
  11   0  10      163.96      135.14     15.12 o 
  12   0  10        1.10       39.68     18.92 o 
  13   0  10        0.70      -22.68     22.68 o 
  14   0  10      169.18      136.12     20.80 o 
  15   0  10      159.05      195.66     19.86 o 
  16   0  10       85.34       79.40     18.92 o 
  17   0  10      160.58      183.36     33.10 o 
  18   0  10      116.43      155.94     43.48 o 
  19   0  10     1396.35     1457.43     89.78 o 
 -22   1  10       82.53      150.03     82.24 o 
 -21   1  10     1085.82     1138.52     56.12 o 
 -20   1  10        9.51      -18.53     18.53 o 
 -19   1  10        0.05       -7.17     19.37 o 
 -18   1  10      214.31      231.21     18.43 o 
 -17   1  10       29.34       37.40     20.33 o 
 -16   1  10      101.95       66.20     10.65 o 
 -15   1  10     2479.29     2511.37     45.64 o 
 -14   1  10      526.47      481.64     46.79 o 
 -13   1  10     1609.61     1723.92     34.57 o 
 -12   1  10      225.44      254.97     11.01 o 
 -11   1  10       70.43       59.89     10.49 o 
 -10   1  10      542.66      503.63     17.02 o 
  -9   1  10        1.66       17.90     11.01 o 
  -8   1  10      951.40     1016.62     29.49 o 
  -7   1  10     1554.61     1684.45     40.57 o 
  -6   1  10      446.18      477.24     17.22 o 
  -5   1  10      498.92      533.49     17.83 o 
  -4   1  10      380.32      352.77     12.34 o 
  -3   1  10      294.34      266.58     14.36 o 
  -2   1  10     1536.46     1444.68     35.60 o 
  -1   1  10      759.52      767.64     39.68 o 
   0   1  10     2612.06     2849.63     56.72 o 
   1   1  10      479.81      424.05     12.23 o 
   2   1  10     2194.32     2350.52     41.31 o 
   3   1  10      978.56      991.49     24.56 o 
   4   1  10      587.92      615.92     13.02 o 
   5   1  10      339.57      395.50     10.63 o 
   6   1  10      951.63      969.15     16.66 o 
   7   1  10      274.10      292.03      9.44 o 
   8   1  10      483.54      493.37     12.58 o 
   9   1  10      329.44      327.29     14.04 o 
  10   1  10      307.52      318.88     13.70 o 
  11   1  10      970.51      915.04     28.36 o 
  12   1  10       45.37       35.57     16.74 o 
  13   1  10        1.21        0.00     11.36 o 
  14   1  10      546.76      502.30     22.68 o 
  15   1  10      675.19      673.06     21.94 o 
  16   1  10      171.15      203.82     33.55 o 
  17   1  10      103.09      101.12     27.39 o 
  18   1  10       73.61       47.66     29.24 o 
  19   1  10       61.86       15.21     36.39 o 
 -22   2  10      290.31      343.10     35.92 o 
 -21   2  10       42.13       18.60     20.00 o 
 -20   2  10        8.88      -15.88     15.88 o 
 -19   2  10      170.22      149.76     36.88 o 
 -18   2  10      113.01      126.37     12.91 o 
 -17   2  10      511.12      433.47     17.22 o 
 -16   2  10      393.17      400.56     16.06 o 
 -15   2  10      716.56      702.70     23.38 o 
 -14   2  10       36.70        8.58     11.31 o 
 -13   2  10      436.06      400.68     16.00 o 
 -12   2  10       97.46       93.95     21.74 o 
 -11   2  10     1323.18     1324.29     29.99 o 
 -10   2  10      236.38      231.14     15.89 o 
  -9   2  10      228.62      221.73     19.84 o 
  -8   2  10        0.24       27.72     62.38 o 
  -7   2  10       45.86       51.83     21.27 o 
  -6   2  10      108.09      115.34     14.27 o 
  -5   2  10       18.59       14.19     11.81 o 
  -4   2  10      455.77      491.51     15.57 o 
  -3   2  10      728.24      779.52     20.97 o 
  -2   2  10     1623.65     1798.35     36.42 o 
  -1   2  10       83.35       66.42     11.17 o 
   0   2  10     2800.22     3011.86     62.85 o 
   1   2  10      613.71      596.76     12.03 o 
   2   2  10      100.46      123.29      6.58 o 
   3   2  10     2901.61     2788.56     43.48 o 
   4   2  10      280.08      312.05      9.01 o 
   5   2  10        0.54        7.57      8.25 o 
   6   2  10      188.94      193.25      9.10 o 
   7   2  10        7.17       -5.45     12.71 o 
   8   2  10      179.28      180.22      8.25 o 
   9   2  10      647.25      636.70     12.50 o 
  10   2  10      313.77      288.49     17.47 o 
  11   2  10      349.14      288.96     30.73 o 
  12   2  10        0.09       12.86     19.37 o 
  13   2  10       20.20        5.45     16.36 o 
  14   2  10       38.80       32.89     13.31 o 
  15   2  10      216.59      197.80     43.01 o 
  16   2  10       67.79       44.61     15.61 o 
  17   2  10       10.07       23.43     22.26 o 
  18   2  10       46.45       65.03     24.90 o 
  19   2  10       17.71        0.00     35.92 o 
 -22   3  10       49.78       36.86     26.48 o 
 -21   3  10      156.04      207.90     85.55 o 
 -20   3  10      155.79      175.67    140.37 o 
 -19   3  10      192.99      188.10     20.80 o 
 -18   3  10       77.78       69.96     15.01 o 
 -17   3  10      753.10      741.74     24.39 o 
 -16   3  10      821.92      840.04     25.06 o 
 -15   3  10      775.64      792.70     39.21 o 
 -14   3  10     1312.80     1218.72     34.27 o 
 -13   3  10        0.17       -5.61     15.59 o 
 -12   3  10        1.97      -11.72     11.72 o 
 -11   3  10      102.86      123.56     13.11 o 
 -10   3  10      438.00      520.13     36.86 o 
  -9   3  10       43.84       35.42     10.22 o 
  -8   3  10      181.13      179.59     15.58 o 
  -7   3  10     1722.67     1708.87     67.57 o 
  -6   3  10     2723.29     2880.10     72.31 o 
  -5   3  10      496.19      539.62     40.17 o 
  -4   3  10     2065.53     2057.28     58.34 o 
  -3   3  10     1074.79     1035.05     24.71 o 
  -2   3  10      333.95      303.31     13.44 o 
  -1   3  10     4506.39     4962.91     79.93 o 
   0   3  10      662.79      699.43     14.71 o 
   1   3  10     1296.87     1254.68     24.09 o 
   2   3  10      202.31      220.11      9.54 o 
   3   3  10       99.36      115.35      8.17 o 
   4   3  10       39.93       38.97      6.81 o 
   5   3  10        0.28       -9.35     12.03 o 
   6   3  10       53.57       69.04     26.95 o 
   7   3  10      486.16      442.65     13.60 o 
   8   3  10     3535.46     3626.71     52.42 o 
   9   3  10       17.09       15.60      7.81 o 
  10   3  10     1144.40     1053.51     19.92 o 
  11   3  10     2500.06     2310.16     65.20 o 
  12   3  10      122.18      108.99     13.22 o 
  13   3  10        0.45        1.12     14.36 o 
  14   3  10      250.48      200.46     14.29 o 
  15   3  10      225.53      226.58     16.66 o 
  16   3  10        2.94        3.10     17.49 o 
  17   3  10       15.18       12.30     26.29 o 
  18   3  10       26.69       24.50     43.01 o 
  19   3  10      200.11      173.92     57.66 o 
 -22   4  10       70.98      113.44     31.18 o 
 -21   4  10       25.76       98.75     37.33 o 
 -20   4  10       62.52       69.99     59.07 o 
 -19   4  10      465.92      427.58     33.55 o 
 -18   4  10        0.05       -1.57     19.35 o 
 -17   4  10      114.51       91.91     18.90 o 
 -16   4  10        3.95        6.39     12.34 o 
 -15   4  10       38.53       39.43     24.11 o 
 -14   4  10        8.88      -12.02     12.02 o 
 -13   4  10       41.19       58.20     20.98 o 
 -12   4  10       36.11       44.56     14.07 o 
 -11   4  10     2091.78     2161.90     71.37 o 
 -10   4  10      711.04      759.82     48.20 o 
  -9   4  10      916.04      926.09     24.04 o 
  -8   4  10        0.07       -7.15     13.69 o 
  -7   4  10      403.12      440.92     18.62 o 
  -6   4  10      448.51      386.91     19.41 o 
  -5   4  10      281.87      235.55     11.54 o 
  -4   4  10      232.73      228.21     21.04 o 
  -3   4  10     1251.52     1372.14     64.75 o 
  -2   4  10     2284.08     2274.00     51.50 o 
  -1   4  10       31.16       35.10     12.75 o 
   0   4  10      423.60      443.14     15.03 o 
   1   4  10      274.19      215.31     13.68 o 
   2   4  10      133.29      151.29     31.65 o 
   3   4  10      148.14      138.94     16.06 o 
   4   4  10     1053.30     1035.78     26.46 o 
   5   4  10      103.04      122.48     16.06 o 
   6   4  10      544.47      538.51     15.61 o 
   7   4  10      331.98      336.44     15.59 o 
   8   4  10       20.77       39.72     21.74 o 
   9   4  10      854.74      755.48     17.14 o 
  10   4  10      523.04      519.54     13.01 o 
  11   4  10      272.96      244.04     22.21 o 
  12   4  10      165.08      144.95      9.37 o 
  13   4  10      536.60      513.17     13.24 o 
  14   4  10      312.22      326.61     10.37 o 
  15   4  10      172.48      157.73     14.15 o 
  16   4  10        0.54       -0.86     18.62 o 
  17   4  10       88.90       91.00     21.94 o 
  18   4  10       25.65       77.52     46.30 o 
  19   4  10       30.22       35.92     51.04 o 
 -21   5  10        1.85        8.50     22.68 o 
 -20   5  10      404.99      428.93     27.62 o 
 -19   5  10      245.78      249.62     23.64 o 
 -18   5  10      247.72      235.57     17.71 o 
 -17   5  10      639.67      656.90     22.99 o 
 -16   5  10       45.38       39.49     12.91 o 
 -15   5  10      575.35      545.41     51.98 o 
 -14   5  10     1218.55     1201.30     31.39 o 
 -13   5  10       95.88       59.45     26.93 o 
 -12   5  10     1218.65     1314.59     35.99 o 
 -11   5  10     1446.17     1579.36     35.05 o 
 -10   5  10      199.94      207.33     36.86 o 
  -9   5  10      403.60      373.98     16.66 o 
  -8   5  10      257.33      262.12     17.49 o 
  -7   5  10      210.36      194.62     13.31 o 
  -6   5  10     1165.87     1159.56     27.72 o 
  -5   5  10      716.30      725.59     16.77 o 
  -4   5  10     1713.52     1786.67     30.07 o 
  -3   5  10        7.24        1.52     19.35 o 
  -2   5  10      903.90      896.20     32.96 o 
  -1   5  10      456.96      421.70     12.91 o 
   0   5  10       90.36      105.63      9.54 o 
   1   5  10     1362.66     1439.47     39.70 o 
   2   5  10        7.19       -8.28     11.56 o 
   3   5  10     1104.68     1148.78     22.61 o 
   4   5  10      121.37      142.08     12.28 o 
   5   5  10     1949.11     1882.30     33.41 o 
   6   5  10      821.14      833.11     17.93 o 
   7   5  10      195.18      182.67     42.05 o 
   8   5  10      437.73      404.33     14.53 o 
   9   5  10      651.89      599.33     17.22 o 
  10   5  10      204.83      172.44     13.22 o 
  11   5  10     3721.55     3527.26     51.69 o 
  12   5  10     1223.50     1380.89     24.65 o 
  13   5  10      424.72      440.37     13.82 o 
  14   5  10       28.85       37.03      8.50 o 
  15   5  10       32.04       34.62      8.00 o 
  16   5  10      363.07      385.33     14.17 o 
  17   5  10      181.98      223.99     25.05 o 
  18   5  10       84.88      155.00     47.24 o 
 -21   6  10      119.12      178.62     35.92 o 
 -20   6  10       38.41       61.18     21.74 o 
 -19   6  10      109.34       81.10     26.33 o 
 -18   6  10       16.01       -0.51     38.76 o 
 -17   6  10        6.02      -15.20     15.20 o 
 -16   6  10       20.95      -20.29     32.61 o 
 -15   6  10     1261.43     1240.02     33.07 o 
 -14   6  10      744.13      719.21     23.36 o 
 -13   6  10       74.01       59.09     16.55 o 
 -12   6  10     1974.55     2023.04     43.74 o 
 -11   6  10     3055.08     2975.53     59.08 o 
 -10   6  10     2229.84     2280.20     98.30 o 
  -9   6  10      393.61      428.76     18.72 o 
  -8   6  10      389.90      390.34     15.67 o 
  -7   6  10     2605.01     2723.74     47.43 o 
  -6   6  10     1530.22     1509.77     27.62 o 
  -5   6  10     1390.61     1475.82     28.80 o 
  -4   6  10      396.19      340.71     26.93 o 
  -3   6  10     1185.60     1209.64     24.29 o 
  -2   6  10      133.78      164.99     11.02 o 
  -1   6  10      183.32      153.70     10.69 o 
   0   6  10      664.01      715.05     17.71 o 
   1   6  10      155.00      174.83     16.55 o 
   2   6  10      213.80      228.47     11.56 o 
   3   6  10      122.56       97.69     11.81 o 
   4   6  10       15.77       22.15     15.61 o 
   5   6  10      493.17      459.77     14.77 o 
   6   6  10        1.54       -9.81     28.83 o 
   7   6  10       72.69       88.24      8.36 o 
   8   6  10      206.64      171.40     12.23 o 
   9   6  10     2972.75     2923.88     49.70 o 
  10   6  10     1268.82     1350.42     25.90 o 
  11   6  10       54.20       44.93     10.70 o 
  12   6  10      399.31      381.67     12.50 o 
  13   6  10      322.07      283.90     11.75 o 
  14   6  10      454.91      467.24     16.55 o 
  15   6  10      659.08      568.00     54.35 o 
  16   6  10       23.67       16.94     13.71 o 
  17   6  10      134.12      136.12     13.24 o 
  18   6  10        0.64        6.62     43.48 o 
 -21   7  10      267.26      280.70     31.18 o 
 -20   7  10        1.67      -31.18     31.18 o 
 -19   7  10      219.19      269.49     42.07 o 
 -18   7  10       84.27       69.96     19.24 o 
 -17   7  10       17.20       13.46     14.27 o 
 -16   7  10        0.06       39.98     16.54 o 
 -15   7  10      214.05      229.68     20.80 o 
 -14   7  10       96.68      110.60     14.36 o 
 -13   7  10       34.02       22.85     12.71 o 
 -12   7  10      521.75      526.81     22.88 o 
 -11   7  10     1757.64     1680.96     39.42 o 
 -10   7  10        0.30       -0.94     14.71 o 
  -9   7  10       82.03      102.99     12.24 o 
  -8   7  10     1538.83     1614.23     44.42 o 
  -7   7  10       11.46        4.86      9.96 o 
  -6   7  10     2233.67     2216.40     46.45 o 
  -5   7  10      694.35      656.51     19.71 o 
  -4   7  10      172.29      183.67     26.48 o 
  -3   7  10       38.10        5.84     17.02 o 
  -2   7  10        0.46       14.14     25.05 o 
  -1   7  10     3051.71     3242.11     75.60 o 
   0   7  10     2406.43     2495.70     44.97 o 
   1   7  10     1159.21     1213.62     28.36 o 
   2   7  10      200.63      213.93     25.52 o 
   3   7  10        0.00      -11.54     11.54 o 
   4   7  10      186.61      220.49     12.71 o 
   5   7  10      325.01      343.24     13.84 o 
   6   7  10     2521.51     2487.38     42.40 o 
   7   7  10       28.96       37.79      8.45 o 
   8   7  10        6.24        1.43      7.17 o 
   9   7  10     2488.45     2395.69     43.43 o 
  10   7  10      182.90      149.72     17.96 o 
  11   7  10      132.06      109.55      9.44 o 
  12   7  10      174.96      133.12     11.81 o 
  13   7  10      203.13      203.09     11.65 o 
  14   7  10      625.55      661.10     18.00 o 
  15   7  10       52.02       58.58     10.71 o 
  16   7  10      249.56      247.70     12.80 o 
  17   7  10      128.44      133.26     14.18 o 
 -20   8  10        6.96       -1.88     20.80 o 
 -19   8  10      387.17      415.40     31.65 o 
 -18   8  10      730.17      811.83     40.64 o 
 -17   8  10      731.97      769.42     28.75 o 
 -16   8  10      632.09      586.74     25.37 o 
 -15   8  10      101.69       93.13     17.22 o 
 -14   8  10      256.25      255.51     18.01 o 
 -13   8  10       76.06       91.91     15.44 o 
 -12   8  10        8.06       29.49     36.39 o 
 -11   8  10       10.42      -14.31     14.31 o 
 -10   8  10       63.53       69.50     11.34 o 
  -9   8  10        9.86       11.37     10.14 o 
  -8   8  10      289.81      291.97     13.44 o 
  -7   8  10       17.41       15.03     10.91 o 
  -6   8  10     2752.58     2858.72     70.43 o 
  -5   8  10       48.68       49.13     13.71 o 
  -4   8  10      489.49      511.83     17.25 o 
  -3   8  10     2195.34     2242.63     42.22 o 
  -2   8  10     1526.57     1516.01     31.80 o 
  -1   8  10      133.82      151.99     23.15 o 
   0   8  10      243.59      170.66     14.72 o 
   1   8  10      127.83      113.90     13.98 o 
   2   8  10      109.80       94.76     12.02 o 
   3   8  10      156.40      198.97     20.80 o 
   4   8  10     5878.33     6032.75     88.53 o 
   5   8  10      320.00      313.40     13.59 o 
   6   8  10      145.16      147.43     11.17 o 
   7   8  10      331.82      348.93     13.28 o 
   8   8  10      624.38      589.05     17.25 o 
   9   8  10      493.86      489.56     19.86 o 
  10   8  10       18.63       11.24     16.80 o 
  11   8  10      112.73      105.79     10.46 o 
  12   8  10       18.62       27.25     31.67 o 
  13   8  10        1.36       10.98     13.24 o 
  14   8  10      164.32      130.42     11.31 o 
  15   8  10       37.92       12.87     25.05 o 
  16   8  10        4.73       17.00      8.50 o 
  17   8  10       73.60       95.46     16.06 o 
 -20   9  10      906.21      776.91     74.66 o 
 -19   9  10       80.61       60.48     27.42 o 
 -18   9  10       17.09      -22.78     25.74 o 
 -17   9  10      221.87      237.52     19.39 o 
 -16   9  10      998.27     1029.94     32.74 o 
 -15   9  10      100.12       88.57     34.02 o 
 -14   9  10        1.77        9.48     22.21 o 
 -13   9  10      138.90      165.17     16.12 o 
 -12   9  10      163.13      183.34     16.36 o 
 -11   9  10      241.63      251.02     13.11 o 
 -10   9  10     1065.74      991.19     22.61 o 
  -9   9  10       14.33      -13.71     13.71 o 
  -8   9  10       51.86       30.86     12.49 o 
  -7   9  10     1997.56     1975.49     38.57 o 
  -6   9  10        6.70       15.77     14.18 o 
  -5   9  10     1030.71     1099.77     31.67 o 
  -4   9  10      129.05      203.28     23.15 o 
  -3   9  10       64.51       79.37     17.96 o 
  -2   9  10        0.18       31.54     20.31 o 
  -1   9  10       62.40      117.54     30.71 o 
   0   9  10     1161.72     1160.27     30.24 o 
   1   9  10     1910.96     1826.76     36.55 o 
   2   9  10      575.27      660.71     21.74 o 
   3   9  10     3372.30     3355.63     75.13 o 
   4   9  10     2584.44     2638.72     46.06 o 
   5   9  10      195.89      154.71     13.24 o 
   6   9  10      462.05      466.13     15.87 o 
   7   9  10       38.59       27.66      9.60 o 
   8   9  10      283.25      284.90     13.39 o 
   9   9  10      159.34      130.95     10.59 o 
  10   9  10      139.44      130.59      8.66 o 
  11   9  10      109.11      124.85     22.68 o 
  12   9  10      237.19      222.79     13.73 o 
  13   9  10       88.65       90.71     11.08 o 
  14   9  10      109.36      121.18     12.39 o 
  15   9  10      435.10      421.55     19.86 o 
  16   9  10        9.27       17.00     12.30 o 
  17   9  10        4.16       34.98     18.92 o 
 -19  10  10       16.77       -4.74     22.68 o 
 -18  10  10       11.37      -27.42     30.24 o 
 -17  10  10       41.72       67.31     16.95 o 
 -16  10  10        3.72       -0.80     18.96 o 
 -15  10  10      293.71      307.91     22.23 o 
 -14  10  10      292.57      242.69     18.62 o 
 -13  10  10      115.23      145.42     19.37 o 
 -12  10  10       38.05       33.22     11.15 o 
 -11  10  10     2017.07     2094.80     41.09 o 
 -10  10  10        0.78      -10.37     10.37 o 
  -9  10  10      276.39      309.41     15.19 o 
  -8  10  10       21.30       -7.90     26.95 o 
  -7  10  10     1071.30     1097.68     77.97 o 
  -6  10  10      869.81      885.79     26.48 o 
  -5  10  10      523.58      468.76     37.80 o 
  -4  10  10      285.82      327.13     19.39 o 
  -3  10  10      364.75      325.94     56.72 o 
  -2  10  10     1825.97     1761.69     65.20 o 
  -1  10  10      748.95      730.06     28.83 o 
   0  10  10      478.12      395.16     34.02 o 
   1  10  10      227.84      200.26     14.27 o 
   2  10  10     1028.65      998.82     26.95 o 
   3  10  10     1414.86     1405.45     36.39 o 
   4  10  10      641.75      531.02     17.49 o 
   5  10  10      126.35       62.81     12.34 o 
   6  10  10      543.05      555.16     18.37 o 
   7  10  10       16.03       25.85     10.87 o 
   8  10  10     1029.07     1026.43     23.36 o 
   9  10  10      574.85      603.13     17.93 o 
  10  10  10       37.01       34.87      8.45 o 
  11  10  10      804.34      786.96     34.02 o 
  12  10  10       35.03       20.68     11.17 o 
  13  10  10      261.63      289.31     24.11 o 
  14  10  10        0.10       38.03     98.30 o 
  15  10  10      661.82      752.35     27.42 o 
  16  10  10       78.89       55.78     23.62 o 
 -18  11  10      127.61      127.58     37.80 o 
 -17  11  10        9.59       -9.44     30.24 o 
 -16  11  10       35.02       30.16     20.11 o 
 -15  11  10        8.39       27.54     19.37 o 
 -14  11  10        0.77        9.90     25.05 o 
 -13  11  10       11.55      -16.74     16.74 o 
 -12  11  10      824.33      835.66     28.13 o 
 -11  11  10      149.44      150.75     14.72 o 
 -10  11  10      225.01      221.44     13.39 o 
  -9  11  10      636.46      630.84     22.21 o 
  -8  11  10       23.14        9.41     26.46 o 
  -7  11  10      796.93      696.21     45.38 o 
  -6  11  10      686.06      667.12     24.06 o 
  -5  11  10      111.68       93.76     54.35 o 
  -4  11  10       66.11       45.77     13.32 o 
  -3  11  10       47.36       67.57     15.63 o 
  -2  11  10       77.56       62.72     15.55 o 
  -1  11  10      361.88      355.78     19.21 o 
   0  11  10       21.69      -16.28     16.28 o 
   1  11  10      737.24      638.64     19.72 o 
   2  11  10      452.45      378.95     32.14 o 
   3  11  10      220.64      201.36     13.59 o 
   4  11  10      109.23       79.55     12.34 o 
   5  11  10     1405.65     1255.82     26.92 o 
   6  11  10     1673.72     1665.21     40.17 o 
   7  11  10       71.34       68.25     16.55 o 
   8  11  10        3.60        8.94     26.93 o 
   9  11  10     1237.75     1252.87     29.08 o 
  10  11  10     1121.74     1166.88     27.31 o 
  11  11  10      241.89      244.40     12.28 o 
  12  11  10       57.08       61.12      7.56 o 
  13  11  10      348.48      441.07     20.62 o 
  14  11  10       80.40      110.58     15.12 o 
  15  11  10       11.95       19.86     11.36 o 
 -17  12  10      112.06       81.28     30.24 o 
 -16  12  10      380.76      358.38     37.82 o 
 -15  12  10      776.42      791.98     33.08 o 
 -14  12  10      111.54      113.23     15.63 o 
 -13  12  10       23.27       48.88     33.08 o 
 -12  12  10        9.30        8.53     14.66 o 
 -11  12  10       98.07       87.47     40.64 o 
 -10  12  10      120.85      126.22     18.43 o 
  -9  12  10      176.56      168.22     14.08 o 
  -8  12  10      700.08      792.88     76.56 o 
  -7  12  10      444.20      433.32     20.59 o 
  -6  12  10      173.33      179.74     15.96 o 
  -5  12  10     1183.52     1073.78     48.67 o 
  -4  12  10      477.83      504.67     20.01 o 
  -3  12  10        5.38      -13.98     13.98 o 
  -2  12  10       38.67       85.13    171.08 o 
  -1  12  10       99.34       67.76     19.86 o 
   0  12  10        0.32      -11.40     14.93 o 
   1  12  10      521.08      484.14     19.41 o 
   2  12  10      101.23       72.31     11.97 o 
   3  12  10      534.19      558.61     17.63 o 
   4  12  10      441.31      414.95     17.49 o 
   5  12  10     1022.25      961.78     22.37 o 
   6  12  10      379.97      421.63     19.84 o 
   7  12  10      123.88      121.15     26.93 o 
   8  12  10      870.13      881.15     38.29 o 
   9  12  10     1768.10     1886.83     37.65 o 
  10  12  10     1831.16     1959.32     39.42 o 
  11  12  10      161.75      166.42     11.81 o 
  12  12  10       61.94       96.55     30.73 o 
  13  12  10       13.88       -0.94     32.12 o 
  14  12  10      202.58      230.63     16.06 o 
  15  12  10      479.50      524.57     39.68 o 
 -16  13  10      550.34      442.35     51.04 o 
 -15  13  10      108.68      160.00     81.77 o 
 -14  13  10        3.57        8.80     13.00 o 
 -13  13  10       84.80       97.26     38.76 o 
 -12  13  10      684.24      752.08     62.38 o 
 -11  13  10      288.47      250.65     18.36 o 
 -10  13  10       55.58       32.95     14.89 o 
  -9  13  10      106.55       88.47     14.13 o 
  -8  13  10      783.89      838.92     42.99 o 
  -7  13  10      120.46      143.79     18.84 o 
  -6  13  10       55.58       22.48     27.40 o 
  -5  13  10      220.88      217.92     17.51 o 
  -4  13  10       58.81       51.04     14.53 o 
  -3  13  10       42.27       51.13     62.85 o 
  -2  13  10      648.14      490.38     21.69 o 
  -1  13  10       27.07       29.59     18.97 o 
   0  13  10       71.11       77.17     14.45 o 
   1  13  10       37.55       35.98     15.67 o 
   2  13  10      663.12      686.02     20.69 o 
   3  13  10      399.54      352.07     15.37 o 
   4  13  10      772.22      755.48     22.70 o 
   5  13  10     1475.48     1503.81     33.83 o 
   6  13  10      318.52      282.69     14.66 o 
   7  13  10      430.98      405.32     31.18 o 
   8  13  10       34.42       18.72     11.97 o 
   9  13  10       44.57       -7.04     13.73 o 
  10  13  10      132.50      101.19     15.32 o 
  11  13  10     1044.79     1169.97     34.96 o 
  12  13  10      224.80      188.04     27.41 o 
  13  13  10        5.97       12.30     21.74 o 
  14  13  10        0.05       27.42     22.68 o 
 -15  14  10      103.54       97.34     24.56 o 
 -14  14  10        2.26      -21.45     21.45 o 
 -13  14  10      287.20      306.50     35.92 o 
 -12  14  10      276.36      250.13     20.31 o 
 -11  14  10      115.95      163.37     19.15 o 
 -10  14  10      171.91      173.44     17.61 o 
  -9  14  10        0.30       -2.65     13.48 o 
  -8  14  10       33.75       15.76     13.52 o 
  -7  14  10      572.48      580.51     24.37 o 
  -6  14  10        0.85        7.22     15.92 o 
  -5  14  10        1.90      -14.34     14.34 o 
  -4  14  10       21.52        0.41     15.79 o 
  -3  14  10      327.24      274.85     19.45 o 
  -2  14  10       70.23       69.41     31.65 o 
  -1  14  10       78.40       56.38     17.56 o 
   0  14  10     1816.25     1850.64     46.82 o 
   1  14  10      152.99      148.76     13.86 o 
   2  14  10        0.33      -21.26     21.27 o 
   3  14  10       62.82       48.60     11.81 o 
   4  14  10      137.19      150.78     13.84 o 
   5  14  10      741.65      725.71     26.48 o 
   6  14  10      364.40      346.96     15.61 o 
   7  14  10      216.81      188.83     12.91 o 
   8  14  10      202.41      248.86     13.80 o 
   9  14  10       58.72      109.67     51.51 o 
  10  14  10       13.19      -15.28     40.17 o 
  11  14  10       22.50       27.48     25.84 o 
  12  14  10       29.43       23.62     25.50 o 
  13  14  10      303.51      317.56     27.42 o 
 -14  15  10      580.63      571.82     35.92 o 
 -13  15  10       30.76       34.67     20.21 o 
 -12  15  10       61.42        8.36     33.08 o 
 -11  15  10      143.97      161.32     17.48 o 
 -10  15  10      120.45       92.37     16.24 o 
  -9  15  10      852.16      822.74     69.47 o 
  -8  15  10      166.19      145.68     30.71 o 
  -7  15  10        5.28       22.85     43.01 o 
  -6  15  10        1.31        2.46     49.63 o 
  -5  15  10       97.05       74.19     35.90 o 
  -4  15  10       19.13       15.64     16.17 o 
  -3  15  10       57.44       38.11     16.05 o 
  -2  15  10      493.99      508.37     24.48 o 
  -1  15  10        2.65       14.83     22.70 o 
   0  15  10      105.08      136.88     26.01 o 
   1  15  10      588.59      545.21     20.98 o 
   2  15  10       17.97       16.61     13.39 o 
   3  15  10      128.97      118.78     15.12 o 
   4  15  10      291.78      324.66     16.36 o 
   5  15  10      395.38      387.40     15.87 o 
   6  15  10      281.58      275.86     14.49 o 
   7  15  10       25.71        8.89     41.60 o 
   8  15  10       82.94      101.40     45.83 o 
   9  15  10      193.20      246.36     22.54 o 
  10  15  10        0.27       92.27     26.74 o 
  11  15  10        4.23      -10.38     29.30 o 
 -13  16  10       22.33       -4.74     39.68 o 
 -12  16  10      515.22      508.62     32.41 o 
 -11  16  10      117.62      144.19     24.58 o 
 -10  16  10       71.75       21.90     25.47 o 
  -9  16  10        0.83        8.50     51.98 o 
  -8  16  10      564.39      592.98     40.17 o 
  -7  16  10       53.11       43.37     18.00 o 
  -6  16  10      240.77      272.49     23.64 o 
  -5  16  10      234.32      214.10     63.79 o 
  -4  16  10       71.34       57.27     27.40 o 
  -3  16  10      431.52      423.29     22.28 o 
  -2  16  10      332.98      263.97     22.68 o 
  -1  16  10       31.56       43.15     27.89 o 
   0  16  10        0.01       12.98     19.49 o 
   1  16  10       27.65       19.87     12.24 o 
   2  16  10      395.89      387.25     17.48 o 
   3  16  10      196.31      204.71     24.58 o 
   4  16  10       83.22      110.53     10.46 o 
   5  16  10       35.42       27.70     17.22 o 
   6  16  10      784.66      839.49     32.58 o 
   7  16  10        0.81        9.76     19.23 o 
   8  16  10       72.13       52.06     28.36 o 
   9  16  10      105.54      135.13     33.55 o 
  10  16  10       47.25       10.38     24.56 o 
 -11  17  10       30.88       67.18     36.39 o 
 -10  17  10       63.37       30.06     21.89 o 
  -9  17  10       40.57       51.97     24.90 o 
  -8  17  10      263.43      336.00     31.57 o 
  -7  17  10      179.51      171.90     20.37 o 
  -6  17  10        0.76        3.49     19.84 o 
  -5  17  10      227.42      196.53     19.91 o 
  -4  17  10        5.63        2.69     17.15 o 
  -3  17  10      187.26      216.80     23.62 o 
  -2  17  10        9.92        6.96     17.49 o 
  -1  17  10      641.65      683.80     29.18 o 
   0  17  10     1304.40     1398.15    103.96 o 
   1  17  10      369.05      363.75     18.14 o 
   2  17  10      135.80       91.25     11.55 o 
   3  17  10      445.70      531.97     18.53 o 
   4  17  10       38.55       55.86     19.37 o 
   5  17  10      435.07      415.56     32.14 o 
   6  17  10      304.82      276.02     40.64 o 
   7  17  10        7.25       -6.17     43.01 o 
   8  17  10       48.02       47.18     42.05 o 
  -9  18  10      812.74      802.06     40.54 o 
  -8  18  10       34.26       42.29     48.20 o 
  -7  18  10      149.58      255.35    182.42 o 
  -6  18  10      620.72      607.67     35.79 o 
  -5  18  10     1015.24     1105.98     45.37 o 
  -4  18  10       77.72       40.30     23.28 o 
  -3  18  10       14.96       39.56     18.73 o 
  -2  18  10        8.30       21.94     20.31 o 
  -1  18  10      112.48       91.04     19.41 o 
   0  18  10       78.25       90.92     14.53 o 
   1  18  10      845.51      834.77     27.01 o 
   2  18  10       23.67       29.89     37.80 o 
   3  18  10       28.38       28.23     30.73 o 
   4  18  10      613.57      568.40     28.82 o 
   5  18  10      123.08      105.95     18.46 o 
   6  18  10      565.42      470.02     31.48 o 
  -5  19  10       92.93      105.22     24.48 o 
  -4  19  10        4.70       12.17     25.01 o 
  -3  19  10      494.16      534.83     43.01 o 
  -2  19  10       13.21       88.49     53.88 o 
  -1  19  10       75.38       72.78     36.86 o 
   0  19  10       13.25       31.18     23.62 o 
   1  19  10       66.47       33.10     25.50 o 
   2  19  10       15.80       56.72     31.18 o 
 -21   1  11       60.22      116.36     30.39 o 
 -20   1  11       10.52      -22.21     22.21 o 
 -19   1  11      188.52      185.32     13.99 o 
 -18   1  11      323.09      305.06     13.60 o 
 -17   1  11       36.97       36.00     11.01 o 
 -16   1  11      156.41      143.71     11.97 o 
 -15   1  11       43.83       19.34      9.96 o 
 -14   1  11      516.03      483.98     17.37 o 
 -13   1  11      352.58      365.88     14.16 o 
 -12   1  11      448.75      431.94     26.46 o 
 -11   1  11      189.92      182.56     23.15 o 
 -10   1  11      212.38      214.30     12.24 o 
  -9   1  11        1.14       15.84      9.44 o 
  -8   1  11     3383.60     3381.23     56.90 o 
  -7   1  11      580.52      656.42     16.54 o 
  -6   1  11       47.37       42.90     11.36 o 
  -5   1  11      229.81      246.59     13.44 o 
  -4   1  11      850.12      957.16     25.05 o 
  -3   1  11     3089.64     3338.40     86.94 o 
  -2   1  11       36.15       22.64      7.49 o 
  -1   1  11     1685.51     1693.46     26.92 o 
   0   1  11     1272.50     1147.97     21.38 o 
   1   1  11       45.43       45.56      9.29 o 
   2   1  11     1263.82     1302.06     23.05 o 
   3   1  11      205.36      203.28      8.62 o 
   4   1  11      603.32      516.86     12.34 o 
   5   1  11       38.60       34.38      5.65 o 
   6   1  11      732.31      755.47     13.99 o 
   7   1  11      146.65      148.58      8.53 o 
   8   1  11        0.00        8.03     16.53 o 
   9   1  11      220.43      256.06     26.46 o 
  10   1  11       27.21       11.10     11.68 o 
  11   1  11        0.84      -16.00     16.00 o 
  12   1  11       84.61       66.65     12.69 o 
  13   1  11      424.72      347.09     29.30 o 
  14   1  11      215.97      222.07     17.33 o 
  15   1  11       68.59       96.36     18.45 o 
  16   1  11        2.38        1.86     21.74 o 
  17   1  11       48.94      103.45     16.57 o 
  18   1  11      251.62      249.48     29.04 o 
 -21   2  11      198.34      268.99     66.63 o 
 -20   2  11        0.12      -19.72     19.72 o 
 -19   2  11      137.04      165.28     22.21 o 
 -18   2  11        2.24       -1.90     11.35 o 
 -17   2  11        3.79       17.06     11.30 o 
 -16   2  11      180.82      167.88     13.39 o 
 -15   2  11      266.78      288.17     13.70 o 
 -14   2  11     1876.38     1855.16     44.27 o 
 -13   2  11       40.10      -12.48     13.71 o 
 -12   2  11      509.51      483.08     25.52 o 
 -11   2  11      851.16      953.69     54.35 o 
 -10   2  11     3238.65     3432.05     64.07 o 
  -9   2  11       44.45       30.26     11.36 o 
  -8   2  11     1955.55     1814.23     50.10 o 
  -7   2  11        0.58       10.19     26.01 o 
  -6   2  11       26.59       17.70     11.01 o 
  -5   2  11       54.45       19.52     11.68 o 
  -4   2  11      129.73      176.74     27.42 o 
  -3   2  11       86.21       39.84     10.65 o 
  -2   2  11        4.59        1.30     11.12 o 
  -1   2  11     1055.44      977.26     50.57 o 
   0   2  11      662.41      736.73     20.78 o 
   1   2  11      190.74      230.54      9.54 o 
   2   2  11      541.63      513.38     13.02 o 
   3   2  11      179.93      195.42     17.96 o 
   4   2  11     2364.91     2422.17     38.26 o 
   5   2  11      103.76      109.19      7.26 o 
   6   2  11     1108.90     1063.83     24.09 o 
   7   2  11      516.71      442.01     26.46 o 
   8   2  11      788.16      780.27     17.14 o 
   9   2  11      278.61      262.38     13.22 o 
  10   2  11      259.59      202.38     13.31 o 
  11   2  11      105.25       63.25     12.91 o 
  12   2  11      739.86      664.39     20.02 o 
  13   2  11      687.89      600.00     20.02 o 
  14   2  11      422.90      381.92     30.73 o 
  15   2  11      163.00      139.27     17.37 o 
  16   2  11      115.14       65.09     15.89 o 
  17   2  11      194.28      160.94     16.80 o 
  18   2  11      151.43      176.69     84.12 o 
 -21   3  11       65.80       92.64     26.48 o 
 -20   3  11       73.97       44.43     18.43 o 
 -19   3  11      592.42      515.80     20.59 o 
 -18   3  11       86.00      111.61     16.08 o 
 -17   3  11       54.99       44.98     14.66 o 
 -16   3  11       74.23      100.56     14.65 o 
 -15   3  11     1730.58     1691.44     39.42 o 
 -14   3  11        0.26      -12.23     12.23 o 
 -13   3  11      169.17      116.13     12.49 o 
 -12   3  11       21.27       37.33     11.36 o 
 -11   3  11      303.18      302.66     34.49 o 
 -10   3  11     1151.71     1119.11     27.39 o 
  -9   3  11      432.72      415.21     16.95 o 
  -8   3  11      458.90      473.37     23.17 o 
  -7   3  11      383.98      451.11     16.12 o 
  -6   3  11      180.50      166.70     11.68 o 
  -5   3  11      222.28      259.56     31.20 o 
  -4   3  11       96.59       57.26      9.76 o 
  -3   3  11      351.23      356.71     12.71 o 
  -2   3  11      595.22      545.24     18.90 o 
  -1   3  11       16.44       14.62      6.91 o 
   0   3  11      911.99     1001.63     22.61 o 
   1   3  11       66.90       73.94      7.26 o 
   2   3  11     2171.83     2052.00     31.74 o 
   3   3  11      203.13      190.13     14.18 o 
   4   3  11      542.24      506.16     12.02 o 
   5   3  11      161.02      177.91      8.34 o 
   6   3  11      103.79      100.55     10.40 o 
   7   3  11      293.34      305.61     17.00 o 
   8   3  11       99.66       81.87      8.60 o 
   9   3  11        2.39      -13.74     14.77 o 
  10   3  11      849.95      884.73     16.74 o 
  11   3  11       90.47       80.35     17.49 o 
  12   3  11        4.11       30.72     13.16 o 
  13   3  11       17.56        0.12     15.20 o 
  14   3  11       32.32       17.75     20.33 o 
  15   3  11      810.17      828.51     30.26 o 
  16   3  11        1.24        2.09     20.33 o 
  17   3  11       66.79      119.08     55.29 o 
  18   3  11      130.39      189.98     42.54 o 
 -21   4  11       40.03      103.96     28.36 o 
 -20   4  11        3.25       37.58     60.03 o 
 -19   4  11       14.13       -9.04     25.52 o 
 -18   4  11      389.74      381.16     21.11 o 
 -17   4  11      252.97      300.61     19.74 o 
 -16   4  11      115.34      121.17     14.66 o 
 -15   4  11     1267.06     1237.73     33.41 o 
 -14   4  11       45.02       65.13     29.77 o 
 -13   4  11      249.95      230.94     17.65 o 
 -12   4  11      249.91      218.50     13.70 o 
 -11   4  11      297.31      288.05     35.45 o 
 -10   4  11      559.07      587.28     20.72 o 
  -9   4  11      140.01      111.38     13.38 o 
  -8   4  11      544.37      558.24     41.11 o 
  -7   4  11      329.58      270.55     20.33 o 
  -6   4  11       54.23       50.97     38.74 o 
  -5   4  11       40.17       13.69     15.59 o 
  -4   4  11      144.74      142.02     10.45 o 
  -3   4  11     2553.70     2537.67    107.76 o 
  -2   4  11     1492.51     1737.61     32.48 o 
  -1   4  11      102.97       78.27     13.24 o 
   0   4  11      174.36      232.55     10.22 o 
   1   4  11       33.38       30.00      7.26 o 
   2   4  11        0.97      -12.34     12.34 o 
   3   4  11       17.69       33.83      8.99 o 
   4   4  11      511.77      531.24     12.69 o 
   5   4  11     1143.01     1233.74     25.06 o 
   6   4  11     1412.41     1503.06     28.71 o 
   7   4  11       33.91       52.79     22.68 o 
   8   4  11     1863.33     1890.68     46.79 o 
   9   4  11     1406.18     1316.98     27.25 o 
  10   4  11       21.81       -3.21     11.81 o 
  11   4  11      106.81      105.64      9.37 o 
  12   4  11       23.75       28.09      8.50 o 
  13   4  11      801.62      832.81     17.88 o 
  14   4  11      124.64      135.15     17.96 o 
  15   4  11      177.40      170.66     25.05 o 
  16   4  11      277.63      244.29     18.90 o 
  17   4  11       22.88       73.73     16.35 o 
  18   4  11      370.79      431.94     48.22 o 
 -21   5  11       15.74       63.34     50.10 o 
 -20   5  11      479.49      516.65    106.80 o 
 -19   5  11      315.78      281.53     21.35 o 
 -18   5  11       62.74       51.51     31.18 o 
 -17   5  11      154.51      190.33     19.37 o 
 -16   5  11      545.42      601.11     22.03 o 
 -15   5  11       37.84       60.71     14.18 o 
 -14   5  11      430.68      495.24     30.71 o 
 -13   5  11     1124.88     1093.83     36.88 o 
 -12   5  11      576.98      518.74     19.05 o 
 -11   5  11     3122.78     3266.60     74.19 o 
 -10   5  11     2947.46     2944.07     57.38 o 
  -9   5  11      183.39      227.38     14.27 o 
  -8   5  11     1711.96     1789.07     40.40 o 
  -7   5  11      312.44      309.80     14.36 o 
  -6   5  11      404.78      400.87     25.03 o 
  -5   5  11      732.06      785.53     25.05 o 
  -4   5  11     1157.17     1307.55     25.15 o 
  -3   5  11       51.43       36.30      9.01 o 
  -2   5  11      304.06      267.47     11.97 o 
  -1   5  11      188.39      215.61     12.65 o 
   0   5  11      913.34      851.30     29.79 o 
   1   5  11       81.76      100.89     23.62 o 
   2   5  11       65.57       77.81      9.01 o 
   3   5  11     1160.43     1179.35     26.95 o 
   4   5  11       14.50       19.92      9.10 o 
   5   5  11       17.65       27.13     13.71 o 
   6   5  11      535.95      520.08     14.15 o 
   7   5  11       37.13       51.69     13.24 o 
   8   5  11      384.76      290.13     13.84 o 
   9   5  11      257.26      230.15     26.93 o 
  10   5  11      777.21      825.41     25.52 o 
  11   5  11     1120.11     1092.51     22.73 o 
  12   5  11       71.60       69.75      9.50 o 
  13   5  11        5.04        2.95      8.12 o 
  14   5  11       19.08        5.33     17.03 o 
  15   5  11      680.39      654.01     32.59 o 
  16   5  11       27.45       39.93     14.49 o 
  17   5  11      256.00      268.93     19.36 o 
  18   5  11       26.36       31.18     33.10 o 
 -21   6  11       47.12       23.62     38.74 o 
 -20   6  11       99.56      105.84     25.50 o 
 -19   6  11      268.50      257.63     41.58 o 
 -18   6  11      390.68      292.57     20.38 o 
 -17   6  11        7.35      -10.45     15.55 o 
 -16   6  11     1527.30     1566.89     41.07 o 
 -15   6  11      101.05       85.59     15.03 o 
 -14   6  11      834.46      824.40     61.44 o 
 -13   6  11      129.08      135.68     16.36 o 
 -12   6  11      329.25      341.19     29.30 o 
 -11   6  11     1775.31     1741.89     41.10 o 
 -10   6  11     3025.31     2980.25     57.75 o 
  -9   6  11       16.05       13.90     15.12 o 
  -8   6  11      941.85     1072.04     31.18 o 
  -7   6  11      325.76      360.48     17.49 o 
  -6   6  11      214.78      234.69     12.73 o 
  -5   6  11      134.62      129.34     10.14 o 
  -4   6  11       46.58       30.53      9.68 o 
  -3   6  11     1675.72     1738.70     33.77 o 
  -2   6  11       88.52      151.86     24.11 o 
  -1   6  11       35.51       67.14     26.46 o 
   0   6  11     2907.10     2970.68     51.67 o 
   1   6  11      135.79      138.80     10.63 o 
   2   6  11     2146.38     2230.23     35.38 o 
   3   6  11      265.62      263.12     12.49 o 
   4   6  11     7357.70     7335.90    146.97 o 
   5   6  11      670.13      694.94     42.07 o 
   6   6  11     8190.95     8377.39    154.06 o 
   7   6  11      451.29      454.27     13.44 o 
   8   6  11       33.92       12.78     12.77 o 
   9   6  11       12.66        5.67     28.36 o 
  10   6  11       32.61        9.52     14.66 o 
  11   6  11     1041.63     1030.76     23.15 o 
  12   6  11       13.69      -12.65     12.65 o 
  13   6  11      247.22      248.33     13.71 o 
  14   6  11      471.92      467.22     14.53 o 
  15   6  11      166.00      164.31     10.37 o 
  16   6  11      283.10      270.29     45.38 o 
  17   6  11       63.82       34.98     21.74 o 
 -20   7  11        8.92       62.40     34.04 o 
 -19   7  11      222.37      220.67     35.45 o 
 -18   7  11       13.00       -1.44     28.36 o 
 -17   7  11      475.61      505.58     25.01 o 
 -16   7  11      135.70      115.44     15.69 o 
 -15   7  11      254.20      245.77     18.96 o 
 -14   7  11     1534.69     1520.34     47.26 o 
 -13   7  11       10.44       13.71     14.04 o 
 -12   7  11     5974.48     6128.91    147.46 o 
 -11   7  11     1017.87      960.33     27.68 o 
 -10   7  11      312.92      299.33     18.43 o 
  -9   7  11     1801.73     1726.69     83.18 o 
  -8   7  11      956.23      978.37     21.31 o 
  -7   7  11      577.02      539.34     17.00 o 
  -6   7  11      526.61      462.78     15.74 o 
  -5   7  11     3685.25     3924.03     65.16 o 
  -4   7  11      305.37      260.19     13.31 o 
  -3   7  11     2857.47     2973.59     50.83 o 
  -2   7  11      347.48      336.60     15.39 o 
  -1   7  11      156.08      163.54     12.24 o 
   0   7  11       45.33       53.66     23.62 o 
   1   7  11       96.12       77.50     11.97 o 
   2   7  11     1998.84     1985.57     35.35 o 
   3   7  11      598.39      587.83     18.39 o 
   4   7  11        1.01       12.32     10.59 o 
   5   7  11     1749.41     1818.54     33.41 o 
   6   7  11       11.45        2.61     16.66 o 
   7   7  11      209.88      169.40     10.59 o 
   8   7  11        8.79      -12.16     12.16 o 
   9   7  11      496.23      477.52     17.48 o 
  10   7  11        0.41        9.23     21.74 o 
  11   7  11      496.74      473.58     14.71 o 
  12   7  11        5.54       20.21     11.65 o 
  13   7  11      144.36      140.29     18.43 o 
  14   7  11      394.57      367.55     28.34 o 
  15   7  11      128.14      105.97     22.21 o 
  16   7  11      234.94      239.51     30.24 o 
  17   7  11      210.42      157.86     26.48 o 
 -20   8  11        1.55       36.86     49.16 o 
 -19   8  11       69.19       51.04     32.12 o 
 -18   8  11       82.15       54.75     24.52 o 
 -17   8  11       42.11        3.33     17.02 o 
 -16   8  11      597.95      579.48     26.39 o 
 -15   8  11      259.60      260.25     18.37 o 
 -14   8  11      312.01      299.97     23.62 o 
 -13   8  11        8.07      -14.89     29.30 o 
 -12   8  11       15.00       20.69     14.36 o 
 -11   8  11      831.03      870.59     58.60 o 
 -10   8  11     1066.70     1075.65     26.10 o 
  -9   8  11       18.66       -3.17     12.30 o 
  -8   8  11        7.35       -0.89     11.65 o 
  -7   8  11     1009.81      961.57     25.52 o 
  -6   8  11      608.70      646.51     34.98 o 
  -5   8  11      138.07      163.29     13.39 o 
  -4   8  11     1289.38     1345.72     29.28 o 
  -3   8  11      625.17      638.20     18.39 o 
  -2   8  11     2359.27     2342.36     43.81 o 
  -1   8  11      278.74      354.28     17.47 o 
   0   8  11      730.84      748.16     49.14 o 
   1   8  11     4015.54     4155.52     71.48 o 
   2   8  11     1062.21     1125.23     24.34 o 
   3   8  11       44.03       49.39     15.61 o 
   4   8  11       61.89       41.64     10.45 o 
   5   8  11      836.40      853.78     19.92 o 
   6   8  11       35.15       24.58     10.89 o 
   7   8  11        7.37       -7.68     24.11 o 
   8   8  11       26.08      -12.85     17.03 o 
   9   8  11      435.57      447.52     17.90 o 
  10   8  11      227.76      226.77     14.77 o 
  11   8  11      204.32      193.77     12.02 o 
  12   8  11       23.78       16.74     15.59 o 
  13   8  11        7.13       -7.66     15.55 o 
  14   8  11      119.89      150.03     42.05 o 
  15   8  11       54.06       68.84     21.25 o 
  16   8  11     1559.21     1776.90     59.54 o 
  17   8  11      403.34      303.41     34.04 o 
 -19   9  11       94.13      130.44     37.80 o 
 -18   9  11        8.49       -8.50     22.68 o 
 -17   9  11      573.21      549.53     28.26 o 
 -16   9  11       25.02        6.25     15.20 o 
 -15   9  11       71.74       82.65     16.36 o 
 -14   9  11      556.36      586.88     23.81 o 
 -13   9  11      289.88      263.92     20.69 o 
 -12   9  11       52.44       32.96     15.33 o 
 -11   9  11      174.43      210.63     14.45 o 
 -10   9  11       37.34       19.27     17.00 o 
  -9   9  11      887.95      866.07     20.60 o 
  -8   9  11       97.62       90.98     11.72 o 
  -7   9  11     1212.57     1232.53     28.11 o 
  -6   9  11     2050.99     2136.16     60.03 o 
  -5   9  11      449.59      396.91     16.80 o 
  -4   9  11      286.26      252.73     14.49 o 
  -3   9  11     1869.15     1690.04     36.10 o 
  -2   9  11        5.38       15.75     11.00 o 
  -1   9  11      118.09      129.68     18.43 o 
   0   9  11      101.41      191.02     30.26 o 
   1   9  11      221.47      257.33     15.39 o 
   2   9  11      142.62      158.86     12.92 o 
   3   9  11      670.93      617.02     23.62 o 
   4   9  11      502.84      507.94     16.36 o 
   5   9  11     2221.06     2248.26     39.42 o 
   6   9  11      358.57      362.15     13.84 o 
   7   9  11      139.54      125.11     11.54 o 
   8   9  11      445.88      457.56     15.19 o 
   9   9  11       83.02       49.14     11.81 o 
  10   9  11      952.42      947.92     25.84 o 
  11   9  11        0.35       -4.66     12.91 o 
  12   9  11      287.56      264.06     17.49 o 
  13   9  11      138.42       88.58     24.56 o 
  14   9  11       14.54       18.41     22.73 o 
  15   9  11      253.67      245.75     17.00 o 
  16   9  11        4.41       -8.50     27.42 o 
 -18  10  11      158.04      181.48     29.30 o 
 -17  10  11      512.77      559.55     38.74 o
[truncated: 203,652 more chars]
